# Supplementary material for: MicroRNA cluster miR-17-92 regulates multiple functionally related voltage-gated potassium channels in chronic neuropathic pain
Source: Nat Commun. 2017 Jul 5;8:16079. doi: 10.1038/ncomms16079 (PMC5504285; doi:10.1038/ncomms16079)
Supplement: Supplementary Data 1 [file ncomms16079-s2.xls]

## Sheet: Sheet1
Supplementary Data 1
Downregulated putative target genes of miR-18a, miR-19a/b and miR-92a
Symbol	Entrez Gene Name	Exp p-value	Exp Fold Change	Location	Type(s)	Targeting miRNA(s)
AAK1	AP2 associated kinase 1	5.82e-07	-1.799	Cytoplasm	kinase	miR-19a/b, miR-92a
ABCA5	ATP-binding cassette, sub-family A (ABC1), member 5	1.28e-06	-2.182	Plasma Membrane	transporter	miR-19a/b
ABLIM2	actin binding LIM protein family, member 2	0.000312	-1.836	Cytoplasm	other	miR-92a
ABLIM3	actin binding LIM protein family, member 3	0.000267	-1.695	Cytoplasm	other	miR-18a
ADAM19	ADAM metallopeptidase domain 19	0.000956	-1.755	Plasma Membrane	peptidase	miR-92a
AGPAT3	1-acylglycerol-3-phosphate O-acyltransferase 3	0.000398	-2.152	Cytoplasm	enzyme	miR-18a
AHCYL1	adenosylhomocysteinase-like 1	2.34e-06	-1.585	Cytoplasm	enzyme	miR-92a
ALDH5A1	aldehyde dehydrogenase 5 family, member A1	0.00143	-1.547	Cytoplasm	enzyme	miR-18a
ALG2	ALG2, alpha-1,3/1,6-mannosyltransferase	0.000324	-1.831	Cytoplasm	enzyme	miR-19a/b
ANK1	ankyrin 1, erythrocytic	0.00913	-1.873	Plasma Membrane	other	miR-18a
ANO3	anoctamin 3	5.7e-12	-13.914	Plasma Membrane	transporter	miR-92a
ANXA5	annexin A5	2.2e-06	-1.898	Plasma Membrane	transporter	miR-18a
ARAP2	ArfGAP with RhoGAP domain, ankyrin repeat and PH domain 2	1.57e-08	-4.037	Cytoplasm	other	miR-19a/b
ARFGEF1	ADP-ribosylation factor guanine nucleotide-exchange factor 1 (brefeldin A-inhibited)	1.53e-06	-1.57	Cytoplasm	other	miR-19a/b, miR-92a
ARMC8	armadillo repeat containing 8	2.13e-05	-1.926	Nucleus	other	miR-19a/b
ASNA1	arsA arsenite transporter, ATP-binding, homolog 1 (bacterial)	3.92e-05	-1.657	Nucleus	transporter	miR-19a/b
ASTN1	astrotactin 1	6.74e-08	-1.669	Other	other	miR-92a
ATOX1	antioxidant 1 copper chaperone	4.05e-05	-1.789	Cytoplasm	transporter	miR-92a
ATP11A	ATPase, class VI, type 11A	4.1e-05	-2.453	Plasma Membrane	transporter	miR-19a/b, miR-92a
ATP2A2	ATPase, Ca++ transporting, cardiac muscle, slow twitch 2	1.19e-07	-1.907	Cytoplasm	transporter	miR-92a
ATP2B2	ATPase, Ca++ transporting, plasma membrane 2	1.75e-08	-1.847	Plasma Membrane	transporter	miR-19a/b
ATP2B3	ATPase, Ca++ transporting, plasma membrane 3	1.05e-07	-3.194	Plasma Membrane	transporter	miR-19a/b
ATP6V1B2	ATPase, H+ transporting, lysosomal 56/58kDa, V1 subunit B2	4.41e-08	-1.946	Cytoplasm	transporter	miR-19a/b, miR-92a
ATPAF1	ATP synthase mitochondrial F1 complex assembly factor 1	3.12e-08	-2.349	Cytoplasm	other	miR-19a/b
ATXN7L1	ataxin 7-like 1	5.47e-08	-2.158	Other	other	miR-18a, miR-19a/b
BACH1	BTB and CNC homology 1, basic leucine zipper transcription factor 1	0.00554	-4.611	Nucleus	transcription regulator	miR-92a
BCL11A	B-cell CLL/lymphoma 11A (zinc finger protein)	4.05e-05	-1.94	Nucleus	transcription regulator	miR-19a/b, miR-92a
BEND6	BEN domain containing 6	5.75e-05	-1.682	Nucleus	other	miR-18a
BSN	bassoon presynaptic cytomatrix protein	2.84e-08	-1.554	Plasma Membrane	other	miR-19a/b, miR-92a
C11orf87	chromosome 11 open reading frame 87	2.87e-06	-3.231	Other	other	miR-92a
C19orf52	chromosome 19 open reading frame 52	4.92e-07	-1.614	Other	other	miR-19a/b
C2orf69	chromosome 2 open reading frame 69	1.42e-08	-2.847	Other	other	miR-92a
C3orf58	chromosome 3 open reading frame 58	0.000253	-1.939	Cytoplasm	other	miR-18a
C5orf24	chromosome 5 open reading frame 24	0.000988	-1.664	Other	other	miR-92a
CACNA1H	calcium channel, voltage-dependent, T type, alpha 1H subunit	0.000139	-3.597	Plasma Membrane	ion channel	miR-92a
CALCB	calcitonin-related polypeptide beta	1.42e-09	-8.394	Extracellular Space	other	miR-18a
CAMSAP2	calmodulin regulated spectrin-associated protein family, member 2	0.000955	-1.621	Other	other	miR-18a, miR-19a/b
CASKIN1	CASK interacting protein 1	4.94e-05	-2.191	Nucleus	transcription regulator	miR-92a
CASZ1	castor zinc finger 1	0.00483	-1.588	Nucleus	enzyme	miR-19a/b
CBFB	core-binding factor, beta subunit	2.57e-08	-1.747	Nucleus	transcription regulator	miR-19a/b
CBR4	carbonyl reductase 4	0.000153	-1.53	Cytoplasm	enzyme	miR-92a
CCDC126	coiled-coil domain containing 126	1.5e-06	-2.852	Other	other	miR-19a/b
CCDC186	coiled-coil domain containing 186	0.00013	-1.842	Other	other	miR-92a
CCDC6	coiled-coil domain containing 6	4.41e-07	-1.533	Cytoplasm	other	miR-19a/b, miR-92a
CD2AP	CD2-associated protein	3.45e-05	-2.013	Cytoplasm	other	miR-92a
CDS1	CDP-diacylglycerol synthase (phosphatidate cytidylyltransferase) 1	1.8e-06	-1.896	Cytoplasm	enzyme	miR-19a/b
CES5A	carboxylesterase 5A	6.21e-05	-3.477	Other	enzyme	miR-92a
CHCHD10	coiled-coil-helix-coiled-coil-helix domain containing 10	3.33e-09	-2.66	Cytoplasm	other	miR-92a
CHGA	chromogranin A	0.000267	-2.063	Cytoplasm	other	miR-92a
CHM	choroideremia (Rab escort protein 1)	0.00192	-2.593	Cytoplasm	enzyme	miR-92a
CHMP4B	charged multivesicular body protein 4B	4.9e-07	-1.709	Cytoplasm	other	miR-19a/b
CIT	citron rho-interacting serine/threonine kinase	9.46e-07	-1.759	Cytoplasm	kinase	miR-19a/b
CLCN4	chloride channel, voltage-sensitive 4	1.2e-06	-2.037	Plasma Membrane	ion channel	miR-18a
CLIP4	CAP-GLY domain containing linker protein family, member 4	0.000316	-1.557	Other	other	miR-19a/b, miR-92a
CNR1	cannabinoid receptor 1 (brain)	6.56e-06	-2.723	Plasma Membrane	G-protein coupled receptor	miR-19a/b, miR-92a
CNTFR	ciliary neurotrophic factor receptor	0.00104	-1.57	Plasma Membrane	transmembrane receptor	miR-19a/b
CNTN4	contactin 4	3.9e-07	-2.779	Plasma Membrane	enzyme	miR-92a
CNTNAP1	contactin associated protein 1	2.02e-06	-3.248	Plasma Membrane	other	miR-18a
CORO2A	coronin, actin binding protein, 2A	0.00129	-1.534	Cytoplasm	other	miR-18a
CPEB1	cytoplasmic polyadenylation element binding protein 1	3.55e-05	-1.678	Cytoplasm	translation regulator	miR-19a/b, miR-92a
CPEB2	cytoplasmic polyadenylation element binding protein 2	2.11e-06	-1.826	Cytoplasm	translation regulator	miR-92a
CPEB3	cytoplasmic polyadenylation element binding protein 3	1.42e-05	-2.245	Cytoplasm	translation regulator	miR-19a/b, miR-92a
CPLX1	complexin 1	6.23e-05	-1.795	Plasma Membrane	transporter	miR-92a
CSF1	colony stimulating factor 1 (macrophage)	0.0015	-3.646	Extracellular Space	cytokine	miR-19a/b
DAAM1	dishevelled associated activator of morphogenesis 1	2.51e-05	-1.784	Cytoplasm	other	miR-19a/b
DCAF6	DDB1 and CUL4 associated factor 6	0.000195	-1.937	Nucleus	transcription regulator	miR-92a
DCTN5	dynactin 5 (p25)	8.9e-08	-1.52	Cytoplasm	other	miR-18a
DCUN1D4	DCN1, defective in cullin neddylation 1, domain containing 4	5.59e-08	-2.055	Nucleus	other	miR-18a
DFFA	DNA fragmentation factor, 45kDa, alpha polypeptide	1.83e-05	-1.516	Nucleus	enzyme	miR-18a
DKK3	dickkopf WNT signaling pathway inhibitor 3	1.58e-07	-2.22	Extracellular Space	cytokine	miR-19a/b, miR-92a
DMXL2	Dmx-like 2	3.44e-06	-2.13	Cytoplasm	other	miR-19a/b
DNAJB1	DnaJ (Hsp40) homolog, subfamily B, member 1	0.0029	-1.553	Nucleus	other	miR-19a/b
DNAJC27	DnaJ (Hsp40) homolog, subfamily C, member 27	1.04e-06	-2.058	Cytoplasm	enzyme	miR-92a
DPP10	dipeptidyl-peptidase 10 (non-functional)	1.1e-08	-52.375	Extracellular Space	peptidase	miR-18a, miR-92a
DPYD	dihydropyrimidine dehydrogenase	0.0053	-1.907	Cytoplasm	enzyme	miR-92a
DTNB	dystrobrevin, beta	0.000537	-1.512	Plasma Membrane	other	miR-18a
DUSP5	dual specificity phosphatase 5	8.34e-05	-2.584	Nucleus	phosphatase	miR-92a
DYNC1LI1	dynein, cytoplasmic 1, light intermediate chain 1	0.000719	-1.51	Cytoplasm	other	miR-19a/b
DZIP3	DAZ interacting zinc finger protein 3	4.95e-06	-1.604	Cytoplasm	enzyme	miR-18a
ELAVL2	ELAV like neuron-specific RNA binding protein 2	1.9e-05	-2.811	Cytoplasm	other	miR-19a/b
ELFN2	extracellular leucine-rich repeat and fibronectin type III domain containing 2	0.00117	-1.644	Extracellular Space	other	miR-92a
ELOVL5	ELOVL fatty acid elongase 5	9.95e-06	-3.805	Cytoplasm	enzyme	miR-19a/b
ELOVL6	ELOVL fatty acid elongase 6	4.22e-06	-1.716	Cytoplasm	enzyme	miR-92a
EMB	embigin	1.15e-06	-2	Plasma Membrane	other	miR-92a
EPS15	epidermal growth factor receptor pathway substrate 15	1.18e-08	-2.35	Cytoplasm	other	miR-19a/b
ETNK1	ethanolamine kinase 1	3.54e-07	-1.936	Cytoplasm	kinase	miR-19a/b
ETV1	ets variant 1	5.84e-07	-2.483	Nucleus	transcription regulator	miR-19a/b
ETV5	ets variant 5	0.00136	-2.003	Nucleus	transcription regulator	miR-19a/b
FAM126B	family with sequence similarity 126, member B	7.55e-08	-1.676	Other	other	miR-19a/b, miR-92a
FAM168A	family with sequence similarity 168, member A	1.17e-07	-2.149	Other	other	miR-19a/b
FAM229B	family with sequence similarity 229, member B	3.28e-05	-1.892	Other	other	miR-18a
FAM73B	family with sequence similarity 73, member B	0.000363	-1.542	Other	other	miR-19a/b
FAM81A	family with sequence similarity 81, member A	6.35e-05	-2.048	Other	other	miR-92a
FAM8A1	family with sequence similarity 8, member A1	1.24e-05	-1.799	Other	other	miR-18a
FBP2	fructose-1,6-bisphosphatase 2	1.61e-05	-2.085	Cytoplasm	phosphatase	miR-18a
FBXO16	F-box protein 16	0.00101	-1.792	Other	other	miR-19a/b
FBXO21	F-box protein 21	9.31e-07	-1.917	Extracellular Space	enzyme	miR-18a
FBXO31	F-box protein 31	0.000916	-1.647	Extracellular Space	other	miR-18a
FBXO9	F-box protein 9	1.36e-08	-2.204	Cytoplasm	enzyme	miR-18a
FGF1	fibroblast growth factor 1 (acidic)	3.45e-06	-2.112	Extracellular Space	growth factor	miR-18a
FKBP5	FK506 binding protein 5	0.0023	-1.922	Nucleus	enzyme	miR-18a
FN3KRP	fructosamine 3 kinase related protein	2.38e-06	-1.693	Other	kinase	miR-19a/b
FNBP1	formin binding protein 1	5.07e-05	-2.361	Nucleus	enzyme	miR-18a
FSTL1	follistatin-like 1	0.00109	-1.667	Extracellular Space	other	miR-92a
GABARAPL1	GABA(A) receptor-associated protein like 1	3.12e-07	-1.832	Cytoplasm	other	miR-19a/b
GCLM	glutamate-cysteine ligase, modifier subunit	8.6e-06	-1.621	Cytoplasm	enzyme	miR-92a
GIT2	G protein-coupled receptor kinase interacting ArfGAP 2	0.000881	-4.033	Nucleus	other	miR-18a, miR-19a/b, miR-92a
GLCE	glucuronic acid epimerase	3.06e-08	-2.542	Cytoplasm	enzyme	miR-92a
GLRB	glycine receptor, beta	1.52e-06	-2.593	Plasma Membrane	ion channel	miR-18a
GPD2	glycerol-3-phosphate dehydrogenase 2 (mitochondrial)	9.94e-07	-2.932	Cytoplasm	enzyme	miR-92a
GSK3B	glycogen synthase kinase 3 beta	0.00202	-1.513	Nucleus	kinase	miR-19a/b
GSKIP	GSK3B interacting protein	2.19e-05	-1.573	Other	other	miR-19a/b
HAPLN1	hyaluronan and proteoglycan link protein 1	4.89e-05	-6.509	Extracellular Space	other	miR-92a
HERC3	HECT and RLD domain containing E3 ubiquitin protein ligase 3	5.12e-06	-2.525	Cytoplasm	enzyme	miR-92a
HIVEP1	human immunodeficiency virus type I enhancer binding protein 1	0.000944	-2.218	Nucleus	transcription regulator	miR-92a
HOXD1	homeobox D1	4.05e-07	-16.487	Nucleus	transcription regulator	miR-19a/b
HS3ST5	heparan sulfate (glucosamine) 3-O-sulfotransferase 5	3.03e-05	-1.716	Cytoplasm	enzyme	miR-19a/b, miR-92a
HTR1D	5-hydroxytryptamine (serotonin) receptor 1D, G protein-coupled	2.11e-06	-9.235	Plasma Membrane	G-protein coupled receptor	miR-18a
IDH3G	isocitrate dehydrogenase 3 (NAD+) gamma	2.27e-06	-1.549	Cytoplasm	enzyme	miR-18a
IFITM10	interferon induced transmembrane protein 10	5.08e-08	-7.541	Other	other	miR-19a/b
IGSF3	immunoglobulin superfamily, member 3	1.56e-06	-1.82	Plasma Membrane	other	miR-18a, miR-19a/b
IMPA2	inositol(myo)-1(or 4)-monophosphatase 2	6.53e-05	-2.187	Cytoplasm	phosphatase	miR-92a
INADL	InaD-like (Drosophila)	2.74e-09	-7.986	Plasma Membrane	other	miR-18a
INHBB	inhibin, beta B	3.37e-09	-5.935	Extracellular Space	growth factor	miR-19a/b
IQSEC3	IQ motif and Sec7 domain 3	0.000228	-1.99	Cytoplasm	other	miR-18a
JAKMIP1	janus kinase and microtubule interacting protein 1	5.53e-08	-1.896	Cytoplasm	other	miR-19a/b, miR-92a
KAZN	kazrin, periplakin interacting protein	2.16e-05	-2.302	Plasma Membrane	other	miR-19a/b
KCNA1	potassium channel, voltage gated shaker related subfamily A, member 1	1.71e-07	-1.65	Plasma Membrane	ion channel	miR-18a, miR-92a
KCNA4	potassium channel, voltage gated shaker related subfamily A, member 4	1.42e-07	-3.184	Plasma Membrane	ion channel	miR-19a/b
KCNC4	potassium channel, voltage gated Shaw related subfamily C, member 4	4.32e-05	-1.933	Plasma Membrane	ion channel	miR-19a/b, miR-92a
KCND3	potassium channel, voltage gated Shal related subfamily D, member 3	2.82e-06	-8.028	Plasma Membrane	ion channel	miR-18a
KCNQ5	potassium channel, voltage gated KQT-like subfamily Q, member 5	9.2e-07	-1.605	Plasma Membrane	ion channel	miR-19a/b
KCNV1	potassium channel, voltage gated modifier subfamily V, member 1	0.000232	-2.651	Plasma Membrane	ion channel	miR-19a/b
KIAA0513	KIAA0513	0.00927	-1.578	Other	other	miR-18a
KLHL20	kelch-like family member 20	0.00187	-1.666	Plasma Membrane	enzyme	miR-18a, miR-19a/b
LRRC8B	leucine rich repeat containing 8 family, member B	0.00202	-1.563	Other	other	miR-19a/b, miR-92a
LURAP1L	leucine rich adaptor protein 1-like	0.000271	-1.552	Other	other	miR-92a
LUZP1	leucine zipper protein 1	1.15e-05	-2.898	Nucleus	other	miR-19a/b, miR-92a
MAGI3	membrane associated guanylate kinase, WW and PDZ domain containing 3	2.91e-05	-1.633	Cytoplasm	kinase	miR-18a
MAP1B	microtubule-associated protein 1B	5.56e-08	-4.03	Cytoplasm	other	miR-19a/b, miR-92a
MAP2K4	mitogen-activated protein kinase kinase 4	7.11e-05	-2.354	Cytoplasm	kinase	miR-92a
MAPK1	mitogen-activated protein kinase 1	1.33e-07	-1.833	Cytoplasm	kinase	miR-19a/b
MARK1	MAP/microtubule affinity-regulating kinase 1	0.00326	-1.834	Cytoplasm	kinase	miR-92a
MBNL1	muscleblind-like splicing regulator 1	0.000245	-2.153	Nucleus	other	miR-18a, miR-19a/b
MBNL2	muscleblind-like splicing regulator 2	1.01e-05	-2.434	Other	other	miR-19a/b
ME1	malic enzyme 1, NADP(+)-dependent, cytosolic	0.000718	-1.503	Cytoplasm	enzyme	miR-92a
MFHAS1	malignant fibrous histiocytoma amplified sequence 1	3.35e-05	-1.612	Cytoplasm	other	miR-92a
MFSD6	major facilitator superfamily domain containing 6	6.28e-06	-1.698	Other	other	miR-19a/b
MID1IP1	MID1 interacting protein 1	8.7e-05	-1.685	Cytoplasm	other	miR-19a/b
MKRN2	makorin ring finger protein 2	0.0046	-1.528	Other	other	miR-92a
MOB4	MOB family member 4, phocein	2.3e-07	-1.708	Cytoplasm	other	miR-92a
MPPED2	metallophosphoesterase domain containing 2	5.92e-07	-2.615	Other	other	miR-19a/b
MRPL35	mitochondrial ribosomal protein L35	1.05e-06	-2.073	Cytoplasm	other	miR-18a, miR-19a/b
MSRB2	methionine sulfoxide reductase B2	1.09e-05	-1.968	Nucleus	transcription regulator	miR-92a
MTCL1	microtubule crosslinking factor 1	1.91e-08	-1.533	Cytoplasm	other	miR-19a/b
MTMR6	myotubularin related protein 6	1.9e-05	-1.949	Cytoplasm	phosphatase	miR-19a/b
MTMR9	myotubularin related protein 9	0.00042	-1.528	Cytoplasm	phosphatase	miR-19a/b, miR-92a
NACC2	NACC family member 2, BEN and BTB (POZ) domain containing	1.55e-07	-1.724	Nucleus	transcription regulator	miR-18a, miR-19a/b, miR-92a
NAP1L2	nucleosome assembly protein 1-like 2	0.000511	-1.997	Nucleus	other	miR-19a/b
NAPB	N-ethylmaleimide-sensitive factor attachment protein, beta	5.3e-06	-1.758	Cytoplasm	transporter	miR-19a/b
NCALD	neurocalcin delta	0.000136	-2.304	Cytoplasm	other	miR-19a/b
NCKIPSD	NCK interacting protein with SH3 domain	2.21e-06	-1.605	Other	other	miR-19a/b
NDFIP2	Nedd4 family interacting protein 2	6.28e-06	-1.81	Cytoplasm	other	miR-19a/b
NDUFAF5	NADH dehydrogenase (ubiquinone) complex I, assembly factor 5	0.00129	-1.504	Cytoplasm	other	miR-18a
NECAP1	NECAP endocytosis associated 1	1.14e-05	-1.913	Plasma Membrane	other	miR-92a
NEDD4L	neural precursor cell expressed, developmentally down-regulated 4-like, E3 ubiquitin protein ligase	4.1e-05	-2.016	Cytoplasm	enzyme	miR-92a
NEFH	neurofilament, heavy polypeptide	2.21e-06	-1.713	Cytoplasm	other	miR-92a
NEFL	neurofilament, light polypeptide	5.56e-06	-1.867	Cytoplasm	other	miR-92a
NEK7	NIMA-related kinase 7	3.48e-06	-1.802	Nucleus	kinase	miR-19a/b, miR-92a
NIPAL2	NIPA-like domain containing 2	0.000157	-1.527	Other	other	miR-19a/b
NKIRAS1	NFKB inhibitor interacting Ras-like 1	1.62e-05	-2.211	Other	enzyme	miR-18a
NLK	nemo-like kinase	4.09e-05	-1.697	Nucleus	kinase	miR-19a/b, miR-92a
NPTX1	neuronal pentraxin I	6.67e-07	-9.56	Extracellular Space	other	miR-92a
NRARP	NOTCH-regulated ankyrin repeat protein	1.48e-07	-2.623	Nucleus	transcription regulator	miR-19a/b
NRG1	neuregulin 1	6.03e-08	-3.512	Extracellular Space	growth factor	miR-18a
NSF	N-ethylmaleimide-sensitive factor	5.49e-07	-2.242	Cytoplasm	transporter	miR-92a
NSUN5	NOP2/Sun domain family, member 5	5.62e-05	-1.799	Nucleus	other	miR-19a/b
OCRL	oculocerebrorenal syndrome of Lowe	3.46e-06	-1.579	Cytoplasm	phosphatase	miR-18a, miR-19a/b
OSBP2	oxysterol binding protein 2	0.000322	-2.632	Cytoplasm	other	miR-18a
PARM1	prostate androgen-regulated mucin-like protein 1	6.1e-06	-3.193	Extracellular Space	other	miR-19a/b
PARP8	poly (ADP-ribose) polymerase family, member 8	0.000945	-1.624	Other	other	miR-19a/b, miR-92a
PCDH7	protocadherin 7	5.68e-09	-2.176	Plasma Membrane	other	miR-19a/b, miR-92a
PCDH9	protocadherin 9	1.86e-06	-1.888	Plasma Membrane	other	miR-92a
PCDHA4	protocadherin alpha 4	1.75e-05	-1.672	Plasma Membrane	other	miR-19a/b
PCTP	phosphatidylcholine transfer protein	1.42e-08	-2.815	Cytoplasm	transporter	miR-18a, miR-92a
PCYT1B	phosphate cytidylyltransferase 1, choline, beta	0.00929	-1.731	Cytoplasm	enzyme	miR-92a
PDE4DIP	phosphodiesterase 4D interacting protein	4.8e-05	-1.667	Cytoplasm	enzyme	miR-19a/b
PDS5B	PDS5 cohesin associated factor B	2.99e-05	-1.558	Nucleus	other	miR-92a
PEX5L	peroxisomal biogenesis factor 5-like	0.00223	-2.295	Cytoplasm	ion channel	miR-19a/b
PFKM	phosphofructokinase, muscle	0.00143	-1.58	Cytoplasm	kinase	miR-19a/b
PGM2L1	phosphoglucomutase 2-like 1	2.16e-06	-1.884	Cytoplasm	enzyme	miR-19a/b
PHF20	PHD finger protein 20	2.51e-05	-1.516	Nucleus	other	miR-19a/b
PI4KA	phosphatidylinositol 4-kinase, catalytic, alpha	1.73e-05	-1.581	Cytoplasm	kinase	miR-19a/b
PIANP	PILR alpha associated neural protein	0.000734	-1.995	Plasma Membrane	other	miR-19a/b
PIP5K1C	phosphatidylinositol-4-phosphate 5-kinase, type I, gamma	8.16e-07	-1.529	Plasma Membrane	kinase	miR-92a
PITPNM2	phosphatidylinositol transfer protein, membrane-associated 2	3.53e-07	-2.786	Cytoplasm	enzyme	miR-19a/b, miR-92a
PLCL1	phospholipase C-like 1	0.000199	-1.556	Cytoplasm	enzyme	miR-19a/b
PLXNC1	plexin C1	8.59e-08	-1.867	Plasma Membrane	transmembrane receptor	miR-19a/b
PPCS	phosphopantothenoylcysteine synthetase	2.84e-07	-2.096	Cytoplasm	enzyme	miR-92a
PPM1H	protein phosphatase, Mg2+/Mn2+ dependent, 1H	3e-05	-1.7	Other	phosphatase	miR-92a
PPP1R3D	protein phosphatase 1, regulatory subunit 3D	1e-07	-1.879	Cytoplasm	phosphatase	miR-92a
PPP2R4	protein phosphatase 2A activator, regulatory subunit 4	0.00142	-3.634	Cytoplasm	phosphatase	miR-19a/b
PPP6R1	protein phosphatase 6, regulatory subunit 1	0.00899	-2.242	Cytoplasm	other	miR-19a/b
PPTC7	PTC7 protein phosphatase homolog	1.11e-06	-1.878	Cytoplasm	phosphatase	miR-19a/b
PRKAA1	protein kinase, AMP-activated, alpha 1 catalytic subunit	0.000147	-1.681	Cytoplasm	kinase	miR-19a/b
PTCHD2	patched domain containing 2	0.000283	-3.106	Other	other	miR-18a
PTP4A3	protein tyrosine phosphatase type IVA, member 3	0.000209	-1.653	Plasma Membrane	phosphatase	miR-18a
PTPRK	protein tyrosine phosphatase, receptor type, K	6.76e-05	-3.013	Plasma Membrane	phosphatase	miR-92a
PYGB	phosphorylase, glycogen; brain	1.23e-06	-1.954	Cytoplasm	enzyme	miR-19a/b
RAP2C	RAP2C, member of RAS oncogene family	1.17e-05	-1.769	Cytoplasm	enzyme	miR-19a/b
RAPGEF4	Rap guanine nucleotide exchange factor (GEF) 4	5.64e-08	-3.917	Cytoplasm	other	miR-19a/b
RAPGEFL1	Rap guanine nucleotide exchange factor (GEF)-like 1	1.39e-05	-3.403	Other	other	miR-19a/b
RASGEF1A	RasGEF domain family, member 1A	0.000269	-1.703	Cytoplasm	other	miR-19a/b
RBMS3	RNA binding motif, single stranded interacting protein 3	6.31e-06	-1.885	Other	other	miR-19a/b
RGS3	regulator of G-protein signaling 3	1.41e-07	-3.615	Nucleus	other	miR-92a
RGS4	regulator of G-protein signaling 4	1.03e-08	-8.185	Cytoplasm	other	miR-18a
RIC3	RIC3 acetylcholine receptor chaperone	0.000585	-1.574	Cytoplasm	other	miR-19a/b
RNF180	ring finger protein 180	3.93e-07	-2.334	Cytoplasm	enzyme	miR-92a
ROBO2	roundabout guidance receptor 2	5.94e-10	-5.084	Plasma Membrane	transmembrane receptor	miR-18a, miR-19a/b, miR-92a
RPS6KA2	ribosomal protein S6 kinase, 90kDa, polypeptide 2	0.000518	-2.297	Nucleus	kinase	miR-19a/b
RTN4RL1	reticulon 4 receptor-like 1	1.68e-08	-4.803	Plasma Membrane	other	miR-19a/b
RYR3	ryanodine receptor 3	5.69e-05	-1.816	Plasma Membrane	ion channel	miR-92a
SBK1	SH3 domain binding kinase 1	2.64e-07	-1.752	Other	kinase	miR-92a
SBNO1	strawberry notch homolog 1 (Drosophila)	2.52e-06	-1.587	Other	enzyme	miR-92a
SCG3	secretogranin III	5.04e-06	-1.678	Extracellular Space	other	miR-18a
SCN1B	sodium channel, voltage gated, type I beta subunit	0.000849	-2.904	Plasma Membrane	ion channel	miR-19a/b
SCN4B	sodium channel, voltage gated, type IV beta subunit	1.24e-06	-2.013	Plasma Membrane	ion channel	miR-19a/b
SCN9A	sodium channel, voltage gated, type IX alpha subunit	4.14e-05	-1.861	Plasma Membrane	ion channel	miR-19a/b
SELT	selenoprotein T	9.49e-07	-1.918	Cytoplasm	other	miR-92a
SGCB	sarcoglycan, beta (43kDa dystrophin-associated glycoprotein)	0.00175	-1.947	Plasma Membrane	other	miR-19a/b
SIRT5	sirtuin 5	1.92e-08	-1.716	Cytoplasm	enzyme	miR-19a/b
SIX4	SIX homeobox 4	3.05e-08	-3.309	Nucleus	transcription regulator	miR-19a/b
SLC24A3	solute carrier family 24 (sodium/potassium/calcium exchanger), member 3	1.28e-06	-1.972	Plasma Membrane	transporter	miR-19a/b, miR-92a
SLC25A16	solute carrier family 25 (mitochondrial carrier), member 16	9.42e-06	-1.761	Cytoplasm	transporter	miR-92a
SLC25A32	solute carrier family 25 (mitochondrial folate carrier), member 32	2.6e-05	-1.528	Cytoplasm	transporter	miR-92a
SLC35D1	solute carrier family 35 (UDP-GlcA/UDP-GalNAc transporter), member D1	0.00342	-1.547	Cytoplasm	transporter	miR-19a/b
SLC40A1	solute carrier family 40 (iron-regulated transporter), member 1	8.59e-05	-2.135	Plasma Membrane	transporter	miR-18a
SLC4A10	solute carrier family 4, sodium bicarbonate transporter, member 10	0.00285	-2.121	Plasma Membrane	transporter	miR-92a
SLC6A17	solute carrier family 6 (neutral amino acid transporter), member 17	2.66e-06	-2.609	Cytoplasm	transporter	miR-92a
SLC9A3R2	solute carrier family 9, subfamily A (NHE3, cation proton antiporter 3), member 3 regulator 2	2.78e-07	-1.841	Plasma Membrane	transporter	miR-92a
SMAP2	small ArfGAP2	7.82e-05	-1.867	Cytoplasm	other	miR-18a
SMARCA2	SWI/SNF related, matrix associated, actin dependent regulator of chromatin, subfamily a, member 2	0.000594	-2.098	Nucleus	transcription regulator	miR-19a/b
SNPH	syntaphilin	6.48e-06	-1.773	Plasma Membrane	other	miR-19a/b
SOCS1	suppressor of cytokine signaling 1	0.00243	-2.925	Cytoplasm	other	miR-19a/b
SORCS3	sortilin-related VPS10 domain containing receptor 3	0.00267	-2.124	Nucleus	transporter	miR-92a
SORL1	sortilin-related receptor, L(DLR class) A repeats containing	1.23e-11	-8.884	Cytoplasm	transporter	miR-19a/b, miR-92a
SPRY3	sprouty RTK signaling antagonist 3	0.000349	-1.707	Plasma Membrane	other	miR-19a/b
SPRYD3	SPRY domain containing 3	0.0001	-2.088	Other	other	miR-19a/b
SPTSSB	serine palmitoyltransferase, small subunit B	2.15e-05	-3.839	Cytoplasm	other	miR-19a/b
ST8SIA3	ST8 alpha-N-acetyl-neuraminide alpha-2,8-sialyltransferase 3	3.91e-05	-1.597	Cytoplasm	enzyme	miR-19a/b
SV2B	synaptic vesicle glycoprotein 2B	1.9e-05	-1.852	Plasma Membrane	transporter	miR-18a
SYBU	syntabulin (syntaxin-interacting)	0.00886	-1.857	Other	other	miR-19a/b
SYN1	synapsin I	3.91e-07	-2.045	Plasma Membrane	transporter	miR-19a/b
SYN2	synapsin II	6.39e-07	-1.964	Plasma Membrane	other	miR-19a/b, miR-92a
SYNJ1	synaptojanin 1	5.32e-06	-1.672	Cytoplasm	phosphatase	miR-92a
SYNM	synemin, intermediate filament protein	2.29e-06	-2.746	Cytoplasm	other	miR-18a, miR-19a/b
SYNPR	synaptoporin	8.86e-07	-2.397	Plasma Membrane	transporter	miR-19a/b
SYT11	synaptotagmin XI	0.00653	-2.359	Cytoplasm	transporter	miR-19a/b
SYT2	synaptotagmin II	2.39e-05	-3.152	Cytoplasm	transporter	miR-19a/b, miR-92a
TCTEX1D1	Tctex1 domain containing 1	0.00031	-2.857	Other	other	miR-18a, miR-92a
TFDP2	transcription factor Dp-2 (E2F dimerization partner 2)	0.00627	-1.636	Nucleus	transcription regulator	miR-19a/b, miR-92a
TLN2	talin 2	6.23e-05	-1.921	Nucleus	other	miR-19a/b
TMEM106A	transmembrane protein 106A	2.37e-07	-2.127	Cytoplasm	other	miR-18a
TMEM143	transmembrane protein 143	0.00405	-1.742	Cytoplasm	other	miR-92a
TMEM150C	transmembrane protein 150C	9.29e-09	-4.196	Other	other	miR-18a
TMEM196	transmembrane protein 196	0.000234	-1.699	Other	other	miR-19a/b
TMEM230	transmembrane protein 230	4.33e-05	-1.888	Other	other	miR-18a
TMEM255A	transmembrane protein 255A	0.000235	-13.489	Extracellular Space	other	miR-92a
TMEM47	transmembrane protein 47	8.18e-05	-1.734	Plasma Membrane	other	miR-19a/b
TMEM64	transmembrane protein 64	0.000774	-1.995	Cytoplasm	other	miR-18a, miR-19a/b
TMOD2	tropomodulin 2 (neuronal)	7.71e-05	-1.615	Cytoplasm	other	miR-92a
TOMM70A	translocase of outer mitochondrial membrane 70 homolog A (S. cerevisiae)	4.57e-07	-1.595	Cytoplasm	transporter	miR-18a
TPBGL	trophoblast glycoprotein-like	8.76e-07	-3.617	Other	other	miR-92a
TPPP	tubulin polymerization promoting protein	2.89e-05	-1.941	Cytoplasm	other	miR-92a
TRAF3	TNF receptor-associated factor 3	1.13e-06	-1.631	Cytoplasm	other	miR-92a
TRIM2	tripartite motif containing 2	2.88e-05	-1.83	Cytoplasm	enzyme	miR-18a, miR-19a/b
TRIM23	tripartite motif containing 23	0.000363	-2.188	Nucleus	enzyme	miR-19a/b
TRIM37	tripartite motif containing 37	1.52e-08	-2.775	Cytoplasm	enzyme	miR-19a/b
TRPC3	transient receptor potential cation channel, subfamily C, member 3	7.38e-05	-2.242	Plasma Membrane	ion channel	miR-19a/b
TTC9	tetratricopeptide repeat domain 9	1.5e-07	-2.081	Extracellular Space	other	miR-19a/b, miR-92a
UBA3	ubiquitin-like modifier activating enzyme 3	1.55e-06	-1.569	Cytoplasm	enzyme	miR-19a/b
UBASH3B	ubiquitin associated and SH3 domain containing B	5.71e-10	-2.85	Other	enzyme	miR-18a, miR-92a
UBL3	ubiquitin-like 3	2.47e-06	-1.953	Cytoplasm	other	miR-19a/b
UQCRQ	ubiquinol-cytochrome c reductase, complex III subunit VII, 9.5kDa	9.67e-06	-1.514	Cytoplasm	enzyme	miR-18a
USP33	ubiquitin specific peptidase 33	2.07e-07	-1.507	Cytoplasm	peptidase	miR-19a/b
USP35	ubiquitin specific peptidase 35	5.12e-07	-1.704	Extracellular Space	peptidase	miR-18a
VAV2	vav 2 guanine nucleotide exchange factor	0.00357	-2.605	Cytoplasm	transcription regulator	miR-19a/b
VSIG10	V-set and immunoglobulin domain containing 10	4.38e-06	-1.505	Other	other	miR-19a/b, miR-92a
VSNL1	visinin-like 1	9.1e-08	-13.06	Cytoplasm	other	miR-92a
VSTM2L	V-set and transmembrane domain containing 2 like	9.55e-05	-3.394	Other	other	miR-19a/b
VWA5B2	von Willebrand factor A domain containing 5B2	4.23e-05	-2.134	Other	other	miR-92a
WBP2	WW domain binding protein 2	0.00351	-2.85	Cytoplasm	other	miR-19a/b
WIPF3	WAS/WASL interacting protein family, member 3	2.47e-10	-3.4	Plasma Membrane	other	miR-19a/b
XYLT2	xylosyltransferase II	0.00649	-1.776	Other	enzyme	miR-18a, miR-92a
ZBTB11	zinc finger and BTB domain containing 11	6.56e-06	-1.683	Nucleus	other	miR-19a/b
ZC2HC1A	zinc finger, C2HC-type containing 1A	5.68e-05	-1.938	Other	other	miR-92a
ZER1	zyg-11 related, cell cycle regulator	0.00338	-1.752	Other	enzyme	miR-19a/b
ZNF385B	zinc finger protein 385B	0.00318	-1.549	Nucleus	other	miR-19a/b, miR-92a
ZNF521	zinc finger protein 521	6.7e-07	-1.637	Nucleus	other	miR-19a/b, miR-92a
