# Supplementary material for: MicroRNA cluster miR-17-92 regulates multiple functionally related voltage-gated potassium channels in chronic neuropathic pain
Source: Nat Commun. 2017 Jul 5;8:16079. doi: 10.1038/ncomms16079 (PMC5504285; doi:10.1038/ncomms16079)
Supplement: Supplementary Data 2 [file ncomms16079-s3.xlsx]

## Sheet: sheet1
Supplementary Data 2
Significantly-changed genes that showed fold change of >1.5
GeneSymbol	ProbeName	p	FC	Description
AA926063	A_64_P076342	0.0112215	1.79364	Rattus norvegicus AA926063gene (AA926063), long non-coding RNA [NR_002156]
Aass	A_44_P347149	0.0193551	-1.57874	Rattus norvegicus aminoadipate-semialdehyde synthase (Aass), mRNA [NM_001100963]
Abca16	A_64_P042925	0.039199	1.76568	Protein Abca16 [Source:UniProtKB/TrEMBL;Acc:D3ZQI3] [ENSRNOT00000001933]
Abcb1b	A_64_P010925	0.0029954	1.9376	Rattus norvegicus ATP-binding cassette, subfamily B (MDR/TAP), member 1B (Abcb1b), mRNA [NM_012623]
Abcb1b	A_64_P039888	0.0078428	2.20461	Rattus norvegicus ATP-binding cassette, subfamily B (MDR/TAP), member 1B (Abcb1b), mRNA [NM_012623]
Abcb5	A_44_P468972	0.0361042	1.51217	PREDICTED: Rattus norvegicus ATP-binding cassette, subfamily B (MDR/TAP), member 5 (Abcb5), mRNA [XM_006225905]
Abcb9	A_42_P630463	0.0230879	-1.73874	Rattus norvegicus ATP-binding cassette, subfamily B (MDR/TAP), member 9 (Abcb9), mRNA [NM_022238]
Abcb9	A_44_P187005	0.00712901	-2.29424	Rattus norvegicus ATP-binding cassette, subfamily B (MDR/TAP), member 9 (Abcb9), mRNA [NM_022238]
Abcc12	A_64_P153432	0.00758216	-1.94788	Rattus norvegicus ATP-binding cassette, subfamily C (CFTR/MRP), member 12 (Abcc12), mRNA [NM_199377]
Abcc9	A_64_P057347	0.00656104	3.55379	Rattus norvegicus ATP-binding cassette, subfamily C (CFTR/MRP), member 9 (Abcc9), mRNA [NM_013040]
Abcf2	A_44_P144966	0.00632593	-1.6455	Rattus norvegicus ATP-binding cassette, subfamily F (GCN20), member 2 (Abcf2), mRNA [NM_001109666]
Abcf3	A_44_P506751	0.0179988	-1.74122	Rattus norvegicus ATP-binding cassette, subfamily F (GCN20), member 3 (Abcf3), mRNA [NM_001011896]
Abhd1	A_43_P17213	0.00454782	-1.80781	Rattus norvegicus abhydrolase domain containing 1 (Abhd1), mRNA [NM_001008520]
Abl1	A_64_P057603	0.0319175	2.54657	Rattus norvegicus c-abl oncogene 1, non-receptor tyrosine kinase (Abl1), mRNA [NM_001100850]
Acad10	A_44_P1007449	0.0176681	1.62702	Rattus norvegicus acyl-CoA dehydrogenase family, member 10 (Acad10), mRNA [NM_001134537]
Acap1	A_64_P100879	0.00029294	2.14349	Rattus norvegicus ArfGAP with coiled-coil, ankyrin repeat and PH domains 1 (Acap1), mRNA [NM_001105796]
Acap3	A_64_P100859	0.0193393	-1.79129	Rattus norvegicus ArfGAP with coiled-coil, ankyrin repeat and PH domains 3 (Acap3), mRNA [NM_001107999]
Ackr2	A_64_P001204	0.0158278	1.64742	Rattus norvegicus atypical chemokine receptor 2 (Ackr2), mRNA [NM_078621]
Acn9	A_64_P153132	0.00118621	1.90858	Rattus norvegicus ACN9 homolog (S. cerevisiae) (Acn9), mRNA [NM_001047914]
Acot1	A_42_P548410	0.0178231	-1.57914	Rattus norvegicus acyl-CoA thioesterase 1 (Acot1), mRNA [NM_031315]
Acrbp	A_64_P034744	0.0122711	1.7344	Rattus norvegicus acrosin binding protein (Acrbp), mRNA [NM_001025049]
Acss3	A_64_P118917	0.0208184	1.55626	Rattus norvegicus acyl-CoA synthetase short-chain family member 3 (Acss3), mRNA [NM_001108091]
Adam32	A_44_P269407	0.0182287	1.64894	Rattus norvegicus ADAM metallopeptidase domain 32 (Adam32), mRNA [NM_001170582]
Adam4	A_43_P16393	0.0088596	2.12861	Rattus norvegicus a disintegrin and metalloprotease domain 4 (Adam4), mRNA [NM_020305]
Adamts18	A_64_P064699	0.0402332	-1.59976	Rattus norvegicus ADAM metallopeptidase with thrombospondin type 1 motif, 18 (Adamts18), mRNA [NM_001191944]
Adamts6	A_44_P534305	0.0045977	2.16929	a disintegrin-like and metallopeptidase (reprolysin type) with thrombospondin type 1 motif, 6 [Source:MGI Symbol;Acc:MGI:1347348] [ENSRNOT00000016997]
Adamtsl5	A_64_P117891	0.0410969	1.94692	Rattus norvegicus ADAMTS-like 5 (Adamtsl5), mRNA [NM_001108071]
Adap1	A_64_P323490	0.0304885	-2.45773	Rattus norvegicus ArfGAP with dual PH domains 1 (Adap1), mRNA [NM_133567]
Adap2	A_44_P477650	0.016939	1.53048	Rattus norvegicus ArfGAP with dual PH domains 2 (Adap2), mRNA [NM_020101]
Adarb2	A_64_P009460	0.0245267	1.76688	Rattus norvegicus adenosine deaminase, RNA-specific, B2 (Adarb2), mRNA [NM_133302]
Adcy3	A_44_P377278	0.0118255	-1.65589	Rattus norvegicus adenylate cyclase 3 (Adcy3), mRNA [NM_130779]
Add2	A_44_P299598	0.0336599	-2.25021	Rattus norvegicus adducin 2 (beta) (Add2), transcript variant 1, mRNA [NM_001109880]
Adora3	A_64_P005162	0.00392864	2.37872	Rattus norvegicus adenosine A3 receptor (Adora3), mRNA [NM_012896]
Adra1a	A_64_P053790	0.0442196	-1.50313	Rattus norvegicus adrenoceptor alpha 1A (Adra1a), mRNA [NM_017191]
Adra2a	A_64_P053785	0.0486587	-1.88204	Rattus norvegicus adrenoceptor alpha 2A (Adra2a), mRNA [NM_012739]
Ahsg	A_64_P061959	0.0304798	2.50056	Rattus norvegicus alpha-2-HS-glycoprotein (Ahsg), mRNA [NM_012898]
Aifm3	A_64_P071006	0.0164951	-1.65037	Rattus norvegicus apoptosis-inducing factor, mitochondrion-associated 3 (Aifm3), nuclear gene encoding mitochondrial protein, mRNA [NM_001013977]
Akap7	A_64_P004725	0.0156281	1.53638	Rattus norvegicus A kinase (PRKA) anchor protein 7 (Akap7), mRNA [NM_001001801]
Akr1c3	A_64_P042127	0.0392853	1.61796	Rattus norvegicus aldo-keto reductase family 1, member C3 (Akr1c3), mRNA [NM_138510]
Aldh1a7	A_44_P335974	0.00492369	1.81895	Rattus norvegicus aldehyde dehydrogenase family 1, subfamily A7 (Aldh1a7), mRNA [NM_017272]
Aldh3a1	A_64_P067654	0.011458	2.21752	Rattus norvegicus aldehyde dehydrogenase 3 family, member A1 (Aldh3a1), mRNA [NM_031972]
Aldoa	A_44_P258912	0.0182645	-2.7629	Rattus norvegicus aldolase A, fructose-bisphosphate (Aldoa), transcript variant 1, mRNA [NM_012495]
Als2cr12	A_44_P164138	0.016738	1.69553	Rattus norvegicus amyotrophic lateral sclerosis 2 (juvenile) chromosome region, candidate 12 (Als2cr12), mRNA [NM_001014101]
Amica1	A_64_P072327	0.00207276	1.67287	adhesion molecule, interacts with CXADR antigen 1 [Source:MGI Symbol;Acc:MGI:2685484] [ENSRNOT00000007588]
Amigo3	A_64_P161630	0.0167091	-2.00212	Rattus norvegicus adhesion molecule with Ig like domain 3 (Amigo3), mRNA [NM_178144]
Amy1a	A_44_P435713	0.0148327	1.77393	Rattus norvegicus amylase, alpha 1A (salivary) (Amy1a), mRNA [NM_001010970]
Ang	A_64_P032668	0.00913072	1.56267	Rattus norvegicus angiogenin, ribonuclease, RNase A family, 5 (Ang), mRNA [NM_001006992]
Ang2	A_64_P123410	0.0112308	1.52769	Rattus norvegicus angiogenin, ribonuclease A family, member 2 (Ang2), mRNA [NM_001012359]
Ankrd22	A_44_P170874	0.0187112	1.74744	Rattus norvegicus ankyrin repeat domain 22 (Ankrd22), mRNA [NM_001191638]
Ankrd55	A_43_P17467	0.0220926	-2.37043	PREDICTED: Rattus norvegicus ankyrin repeat domain 55 (Ankrd55), transcript variant X1, mRNA [XM_006231940]
Ankrd63	A_64_P082246	0.0368238	1.58254	PREDICTED: Rattus norvegicus ankyrin repeat domain 63 (Ankrd63), mRNA [XM_006234793]
Ankrd9	A_64_P008042	0.0426186	-1.86196	Rattus norvegicus ankyrin repeat domain 9 (Ankrd9), mRNA [NM_001012112]
Ano9	A_44_P667224	0.0412549	2.9351	PREDICTED: Rattus norvegicus anoctamin 9 (Ano9), transcript variant X1, mRNA [XM_006223562]
Anxa6	A_44_P996073	0.0270632	-2.083	Rattus norvegicus annexin A6 (Anxa6), mRNA [NM_024156]
Aoc2-ps1	A_64_P043986	0.000458369	2.02239	Rattus norvegicus amine oxidase, copper containing 2 (retina-specific), pseudogene 1 (Aoc2-ps1), non-coding RNA [NR_033180]
Aox3	A_64_P053666	0.00823135	2.21721	Rattus norvegicus aldehyde oxidase 3 (Aox3), mRNA [NM_001008527]
Apbb1ip	A_64_P056512	0.0376522	2.14539	Rattus norvegicus amyloid beta (A4) precursor protein-binding, family B, member 1 interacting protein (Apbb1ip), mRNA [NM_001100577]
Aplnr	A_44_P196146	0.0185584	-1.85327	Rattus norvegicus apelin receptor (Aplnr), mRNA [NM_031349]
Apobec1	A_64_P038107	0.0290036	2.10645	Rattus norvegicus apolipoprotein B mRNA editing enzyme, catalytic polypeptide 1 (Apobec1), mRNA [NM_012907]
Apoc4	A_64_P060497	0.0296009	1.94803	Rattus norvegicus apolipoprotein C-IV (Apoc4), mRNA [NM_001109419]
Arhgap19	A_64_P100848	0.0339355	2.26862	PREDICTED: Rattus norvegicus Rho GTPase activating protein 19 (Arhgap19), transcript variant X1, mRNA [XM_001054615]
Arhgap36	A_64_P081347	0.0266444	-1.75223	PREDICTED: Rattus norvegicus Rho GTPase activating protein 36 (Arhgap36), transcript variant X3, mRNA [XM_006227549]
Arhgdib	A_44_P283941	0.0352642	1.65831	Rattus norvegicus Rho, GDP dissociation inhibitor (GDI) beta (Arhgdib), mRNA [NM_001009600]
Arl5c	A_42_P694928	0.0182203	2.37326	Rattus norvegicus ADP-ribosylation factor-like 5C (Arl5c), mRNA [NM_001109046]
Arl6ip5	A_64_P020576	0.0100891	1.69028	Rattus norvegicus ADP-ribosylation-like factor 6 interacting protein 5 (Arl6ip5), mRNA [NM_023972]
Armcx6	A_64_P136432	0.0246521	-2.22614	Rattus norvegicus armadillo repeat containing, X-linked 6 (Armcx6), mRNA [NM_001007757]
Arr3	A_64_P060205	0.0230727	-2.07216	Rattus norvegicus arrestin 3, retinal (X-arrestin) (Arr3), mRNA [NM_001190993]
Art2b	A_44_P135091	0.00137274	2.31871	Rattus norvegicus ADP-ribosyltransferase 2b (Art2b), mRNA [NM_198735]
Art2b	A_64_P122620	0.0212257	1.94518	Rattus norvegicus ADP-ribosyltransferase 2b (Art2b), mRNA [NM_198735]
Asb15	A_44_P348999	0.00725311	1.99906	Protein Asb15 [Source:UniProtKB/TrEMBL;Acc:F1LLX0] [ENSRNOT00000060494]
Asb15	A_64_P094230	0.0436643	2.10817	Protein Asb15 [Source:UniProtKB/TrEMBL;Acc:F1LLX0] [ENSRNOT00000008917]
Asb2	A_44_P530131	0.00700503	2.05641	Rattus norvegicus ankyrin repeat and SOCS box-containing 2 (Asb2), mRNA [NM_001011984]
Asb4	A_44_P590244	0.0332851	1.70466	Rattus norvegicus ankyrin repeat and SOCS box-containing 4 (Asb4), mRNA [NM_001024318]
Asic2	A_44_P214914	0.0036302	-2.35832	Rattus norvegicus acid-sensing (proton-gated) ion channel 2 (Asic2), transcript variant MDEG2, mRNA [NM_012892]
Asic3	A_44_P259796	0.00105214	-2.18359	Rattus norvegicus acid-sensing (proton-gated) ion channel 3 (Asic3), mRNA [NM_173135]
Asic3	A_64_P073143	0.0191948	-1.7922	Rattus norvegicus acid-sensing (proton-gated) ion channel 3 (Asic3), mRNA [NM_173135]
Aspg	A_64_P148906	0.00180368	2.395	Rattus norvegicus asparaginase homolog (S. cerevisiae) (Aspg), mRNA [NM_144750]
Asphd2	A_44_P499271	0.0414039	-2.78993	Rattus norvegicus aspartate beta-hydroxylase domain containing 2 (Asphd2), mRNA [NM_001009716]
Atp13a2	A_44_P398691	0.0282159	-1.57931	Rattus norvegicus ATPase type 13A2 (Atp13a2), mRNA [NM_001173432]
Atp13a4	A_44_P497310	0.0162521	-1.98008	Rattus norvegicus ATPase type 13A4 (Atp13a4), mRNA [NM_001191658]
Atp6v0d2	A_42_P662543	0.00422054	3.15574	Rattus norvegicus ATPase, H+ transporting, lysosomal V0 subunit D2 (Atp6v0d2), mRNA [NM_001011972]
Atp6v1c1	A_64_P022263	0.0324171	-2.69975	Rattus norvegicus ATPase, H+ transporting, lysosomal V1 subunit C1 (Atp6v1c1), mRNA [NM_001011992]
Atp6v1g2	A_64_P128256	0.0209891	-1.94962	Rattus norvegicus ATPase, H+ transporting, lysosomal V1 subunit G2 (Atp6v1g2), mRNA [NM_212490]
Atp9b	A_44_P123631	0.0260856	-1.52487	Rattus norvegicus ATPase, class II, type 9B (Atp9b), mRNA [NM_001106130]
Atxn7l4	A_44_P269950	0.0100827	1.71761	Protein Atxn7l4 [Source:UniProtKB/TrEMBL;Acc:D3ZHW8] [ENSRNOT00000014054]
Avgr1	A_64_P138746	0.0401908	1.56123	Rattus norvegicus autogenous vein graft remodeling associated protein 1 (Avgr1), mRNA [NM_001039588]
B3galt1	A_64_P141349	0.0471949	-1.97226	Rattus norvegicus UDP-Gal:betaGlcNAc beta 1,3-galactosyltransferase, polypeptide 1 (B3galt1), mRNA [NM_001108954]
B3gnt3	A_64_P050695	0.00969652	1.70683	Rattus norvegicus UDP-GlcNAc:betaGal beta-1,3-N-acetylglucosaminyltransferase 3 (B3gnt3), mRNA [NM_001106068]
Banf2	A_44_P457203	0.00178415	1.54836	Protein Banf2 [Source:UniProtKB/TrEMBL;Acc:D4A728] [ENSRNOT00000007946]
Batf	A_44_P1001551	0.0336775	1.75092	Rattus norvegicus basic leucine zipper transcription factor, ATF-like (Batf), mRNA [NM_001106748]
Batf3	A_64_P066841	0.0243648	1.86969	Rattus norvegicus basic leucine zipper transcription factor, ATF-like 3 (Batf3), mRNA [NM_021865]
Bcam	A_42_P453055	0.0172097	-2.70628	Rattus norvegicus basal cell adhesion molecule (Lutheran blood group) (Bcam), mRNA [NM_031752]
Bcan	A_64_P059645	0.0276914	-1.77033	Rattus norvegicus brevican (Bcan), transcript variant 1, mRNA [NM_001033665]
Bcl2l14	A_44_P606174	0.0195841	2.03544	Rattus norvegicus Bcl2-like 14 (apoptosis facilitator) (Bcl2l14), mRNA [NM_001024338]
Bco2	A_44_P318444	0.000274244	2.35205	Rattus norvegicus beta-carotene oxygenase 2 (Bco2), mRNA [NM_001127712]
Best2	A_64_P016583	0.00190141	1.76545	Rattus norvegicus bestrophin 2 (Best2), mRNA [NM_001108895]
Bhlhe22	A_64_P076217	0.0435166	1.65686	Rattus norvegicus basic helix-loop-helix family, member e22 (Bhlhe22), mRNA [NM_001108940]
Bhlhe40	A_43_P12768	0.0282193	1.55017	Rattus norvegicus basic helix-loop-helix family, member e40 (Bhlhe40), mRNA [NM_053328]
Birc3	A_43_P12384	0.00896571	1.86257	Rattus norvegicus baculoviral IAP repeat-containing 3 (Birc3), mRNA [NM_023987]
Birc6	A_64_P062084	0.0421592	1.50337	Rattus norvegicus baculoviral IAP repeat-containing 6 (Birc6), mRNA [NM_001170596]
Blk	A_44_P356391	0.034976	1.56699	Rattus norvegicus B lymphoid tyrosine kinase (Blk), mRNA [NM_001025751]
Bmp15	A_64_P112694	0.0186076	1.82499	Rattus norvegicus bone morphogenetic protein 15 (Bmp15), mRNA [NM_021670]
Boll	A_44_P944687	0.0319475	2.43264	Rattus norvegicus boule-like RNA-binding protein (Boll), mRNA [NM_001113370]
Bop1	A_44_P171285	0.00911506	-1.61069	Rattus norvegicus block of proliferation 1 (Bop1), mRNA [NM_001024250]
Bpi	A_44_P219752	0.0233569	1.54031	Rattus norvegicus bactericidal/permeability-increasing protein (Bpi), mRNA [NM_001004079]
Brinp1	A_44_P161220	0.0191306	-1.57066	Rattus norvegicus bone morphogenetic protein/retinoic acid inducible neural-specific 1 (Brinp1), mRNA [NM_080482]
Brox	A_44_P266568	0.0280497	-2.60311	Rattus norvegicus BRO1 domain and CAAX motif containing (Brox), mRNA [NM_001025669]
Brsk2	A_42_P704784	0.0479824	-1.78078	PREDICTED: Rattus norvegicus BR serine/threonine kinase 2 (Brsk2), mRNA [XM_006223703]
Bst2	A_44_P1029397	0.0163642	2.48119	Rattus norvegicus bone marrow stromal cell antigen 2 (Bst2), mRNA [NM_198134]
Bsx	A_64_P034234	0.0376094	1.66894	Rattus norvegicus brain specific homeobox (Bsx), mRNA [NM_001191995]
Btbd11	A_44_P607542	0.0118498	-2.10648	PREDICTED: Rattus norvegicus BTB (POZ) domain containing 11 (Btbd11), mRNA [XM_006226034]
Btbd3	A_44_P210883	0.0393048	-2.71361	Rattus norvegicus BTB (POZ) domain containing 3 (Btbd3), mRNA [NM_001107782]
Btnl3	A_64_P000166	0.000402716	1.89884	Rattus norvegicus butyrophilin-like 3 (Btnl3), mRNA [NM_001002803]
Bzrap1	A_64_P080612	0.0130264	-2.16191	PREDICTED: Rattus norvegicus benzodiazapine receptor (peripheral) associated protein 1 (Bzrap1), transcript variant X3, mRNA [XM_006247112]
C1ql4	A_64_P137012	0.00912674	-1.6663	Rattus norvegicus complement component 1, q subcomponent-like 4 (C1ql4), mRNA [NM_001271242]
C1rl	A_44_P369822	0.0126002	1.97985	Rattus norvegicus complement component 1, r subcomponent-like (C1rl), mRNA [NM_001002804]
C1s	A_44_P332422	0.00996753	1.76066	Rattus norvegicus complement component 1, s subcomponent (C1s), mRNA [NM_138900]
C3	A_44_P1023538	0.0010678	3.34703	Rattus norvegicus complement component 3 (C3), mRNA [NM_016994]
Cabp1	A_64_P142922	0.0146906	-1.83701	Rattus norvegicus calcium binding protein 1 (Cabp1), transcript variant 3, mRNA [NM_001033676]
Cacnb2	A_44_P449819	0.0016904	2.16454	Rattus norvegicus calcium channel, voltage-dependent, beta 2 subunit (Cacnb2), mRNA [NM_053851]
Cacnb4	A_44_P274459	0.0322744	-2.05364	Rattus norvegicus calcium channel, voltage-dependent, beta 4 subunit (Cacnb4), mRNA [NM_001105733]
Cacng6	A_64_P120445	0.00818722	1.73704	Rattus norvegicus calcium channel, voltage-dependent, gamma subunit 6 (Cacng6), mRNA [NM_080694]
Calhm3	A_64_P094107	0.00935217	2.09492	Rattus norvegicus calcium homeostasis modulator 3 (Calhm3), mRNA [NM_001191956]
Calml3	A_64_P043629	0.0266036	1.57296	Rattus norvegicus calmodulin-like 3 (Calml3), mRNA [NM_001012054]
Camk2n2	A_44_P285498	0.0109094	-1.59773	Rattus norvegicus calcium/calmodulin-dependent protein kinase II inhibitor 2 (Camk2n2), mRNA [NM_021678]
Camkk1	A_44_P322860	0.00141248	-2.41664	Rattus norvegicus calcium/calmodulin-dependent protein kinase kinase 1, alpha (Camkk1), mRNA [NM_031662]
Camkv	A_44_P189262	0.0293243	-1.85887	Rattus norvegicus CaM kinase-like vesicle-associated (Camkv), mRNA [NM_024000]
Capg	A_44_P1032296	0.0169697	1.69664	Rattus norvegicus capping protein (actin filament), gelsolin-like (Capg), mRNA [NM_001013086]
Caprin1	A_64_P042117	0.0486327	-2.58455	Rattus norvegicus cell cycle associated protein 1 (Caprin1), mRNA [NM_001012185]
Car4	A_42_P580973	0.0460915	-1.68934	Rattus norvegicus carbonic anhydrase 4 (Car4), mRNA [NM_019174]
Car5a	A_42_P671800	0.0370035	1.95626	Rattus norvegicus carbonic anhydrase 5a, mitochondrial (Car5a), mRNA [NM_019293]
Cartpt	A_42_P636627	0.00970134	-1.67655	Rattus norvegicus CART prepropeptide (Cartpt), mRNA [NM_017110]
Casp12	A_42_P660129	0.0490235	1.52771	Rattus norvegicus caspase 12 (Casp12), mRNA [NM_130422]
Cass4	A_44_P147396	0.0140188	2.15606	Rattus norvegicus Cas scaffolding protein family member 4 (Cass4), mRNA [NM_001191744]
Cblc	A_44_P456923	0.0323001	1.78595	Rattus norvegicus Cbl proto-oncogene C, E3 ubiquitin protein ligase (Cblc), mRNA [NM_001034920]
Cbln4	A_64_P117139	0.0263352	-1.70022	Rattus norvegicus cerebellin 4 precursor (Cbln4), mRNA [NM_001109210]
Cc2d1b	A_44_P221287	0.0478244	-1.64084	Rattus norvegicus coiled-coil and C2 domain containing 1B (Cc2d1b), mRNA [NM_001270984]
Ccdc114	A_44_P412373	0.00706301	1.57493	Rattus norvegicus coiled-coil domain containing 114 (Ccdc114), mRNA [NM_001126277]
Ccdc129	A_64_P156711	0.000756515	2.23092	PREDICTED: Rattus norvegicus coiled-coil domain containing 129 (Ccdc129), transcript variant X1, mRNA [XM_006236553]
Ccdc152	A_64_P112889	0.0239898	-1.5454	Rattus norvegicus coiled-coil domain containing 152 (Ccdc152), mRNA [NM_001191959]
Ccdc177	A_64_P143281	0.0451613	-1.51332	PREDICTED: Rattus norvegicus coiled-coil domain containing 177 (Ccdc177), mRNA [XM_006225839]
Ccdc36	A_64_P061166	0.0140914	1.55175	PREDICTED: Rattus norvegicus coiled-coil domain containing 36 (Ccdc36), transcript variant X1, mRNA [XM_001055346]
Ccdc78	A_43_P18716	0.00865537	1.71279	Protein Ccdc78; Uncharacterized protein [Source:UniProtKB/TrEMBL;Acc:B4F794] [ENSRNOT00000020363]
Ccdc88b	A_64_P090309	0.0148211	2.12676	Protein Ccdc88b [Source:UniProtKB/TrEMBL;Acc:D3ZTC4] [ENSRNOT00000034159]
Ccdc88c	A_64_P087638	0.0280764	1.51082	Protein Ccdc88c [Source:UniProtKB/TrEMBL;Acc:D3ZUU7] [ENSRNOT00000005908]
Cckar	A_64_P014929	0.0138582	-1.61131	Rattus norvegicus cholecystokinin A receptor (Cckar), mRNA [NM_012688]
Ccl17	A_64_P123430	0.0186244	2.75023	Rattus norvegicus chemokine (C-C motif) ligand 17 (Ccl17), mRNA [NM_057151]
Ccl25	A_64_P157718	0.010354	-2.46938	Rattus norvegicus chemokine (C-C motif) ligand 25 (Ccl25), mRNA [NM_001037203]
Ccl5	A_64_P115060	0.0128913	2.13595	Rattus norvegicus chemokine (C-C motif) ligand 5 (Ccl5), mRNA [NM_031116]
Ccl6	A_43_P16707	0.0117164	2.09795	chemokine (C-C motif) ligand 6 (Ccl6), mRNA [Source:RefSeq mRNA;Acc:NM_001004202] [ENSRNOT00000045867]
Ccl6	A_64_P095920	0.0113357	2.14033	Rattus norvegicus chemokine (C-C motif) ligand 6 (Ccl6), mRNA [NM_001004202]
Ccnb3	A_44_P422082	0.00128387	2.68395	Protein Ccnb3 [Source:UniProtKB/TrEMBL;Acc:F1LVT0] [ENSRNOT00000003954]
Ccr1	A_44_P358235	0.0205738	1.60957	Rattus norvegicus chemokine (C-C motif) receptor 1 (Ccr1), mRNA [NM_020542]
Ccr3	A_44_P100397	0.0183312	1.55367	Rattus norvegicus chemokine (C-C motif) receptor 3 (Ccr3), mRNA [NM_053958]
Ccr5	A_44_P113974	0.0308905	1.77715	Rattus norvegicus chemokine (C-C motif) receptor 5 (Ccr5), mRNA [NM_053960]
Cd177	A_44_P636369	0.0175086	1.62316	Rattus norvegicus CD177 molecule (Cd177), mRNA [NM_001191948]
Cd200r1l	A_64_P059500	0.0279482	1.53259	PREDICTED: Rattus norvegicus CD200 receptor 1-like (Cd200r1l), transcript variant X4, mRNA [XM_006221134]
Cd226	A_43_P21921	0.0422092	1.63943	Rattus norvegicus CD226 molecule (Cd226), mRNA [NM_001107370]
Cd244	A_44_P440207	0.021142	1.65805	Rattus norvegicus Cd244 molecule, natural killer cell receptor 2B4 (Cd244), mRNA [NM_022259]
Cd244	A_64_P099521	0.042046	1.65592	Cd244 molecule, natural killer cell receptor 2B4 (Cd244), mRNA [Source:RefSeq mRNA;Acc:NM_022259] [ENSRNOT00000006266]
Cd27	A_64_P102935	0.0248413	3.16377	Rattus norvegicus CD27 molecule (Cd27), mRNA [NM_001024335]
Cd300le	A_42_P585750	0.0291976	1.64113	Rattus norvegicus Cd300 molecule-like family member E (Cd300le), mRNA [NM_001202463]
Cd300lg	A_64_P042742	0.0137352	2.27455	PREDICTED: Rattus norvegicus Cd300 molecule-like family member G (Cd300lg), transcript variant X3, mRNA [XM_003750936]
Cd33	A_42_P771570	0.0446335	1.80393	PREDICTED: Rattus norvegicus CD33 molecule (Cd33), misc_RNA [XR_350303]
Cd3d	A_42_P579174	0.0145777	1.54383	Rattus norvegicus CD3 molecule, delta (Cd3d), mRNA [NM_013169]
Cd3e	A_44_P103225	0.0342999	2.18974	Rattus norvegicus CD3 molecule, epsilon (Cd3e), mRNA [NM_001108140]
Cd40lg	A_64_P128867	0.00351021	1.58314	Rattus norvegicus CD40 ligand (Cd40lg), mRNA [NM_053353]
Cd44	A_64_P280765	0.0100619	1.79477	Rattus norvegicus Cd44 molecule (Cd44), mRNA [NM_012924]
Cd44	A_64_P130999	0.0268341	1.80049	Rattus norvegicus Cd44 molecule (Cd44), mRNA [NM_012924]
Cd68	A_64_P019260	0.0494299	1.99158	Rattus norvegicus Cd68 molecule (Cd68), mRNA [NM_001031638]
Cd74	A_44_P549494	0.00616522	2.51229	Rattus norvegicus Cd74 molecule, major histocompatibility complex, class II invariant chain (Cd74), mRNA [NM_013069]
Cdc42bpg	A_64_P069206	0.0131162	1.87492	Rattus norvegicus CDC42 binding protein kinase gamma (DMPK-like) (Cdc42bpg), mRNA [NM_001130013]
Cdcp2	A_64_P161354	0.0358419	2.99194	PREDICTED: Rattus norvegicus CUB domain containing protein 2 (Cdcp2), transcript variant X3, mRNA [XM_006225441]
Cdh15	A_44_P494044	0.0048694	-1.64735	Rattus norvegicus cadherin 15 (Cdh15), mRNA [NM_207613]
Cdh17	A_43_P13004	0.000860868	1.8614	Rattus norvegicus cadherin 17 (Cdh17), mRNA [NM_053977]
Cdk11b	A_44_P221980	0.0357942	1.5744	Rattus norvegicus galactosyltransferase associated kinase (GTA) mRNA, complete cds. [L24388]
Cdk12	A_44_P318259	0.00279691	1.96965	Rattus norvegicus cyclin-dependent kinase 12 (Cdk12), transcript variant 2, mRNA [NM_138916]
Cdk17	A_64_P146682	0.0116606	1.53825	Rattus norvegicus cyclin-dependent kinase 17 (Cdk17), mRNA [NM_001108082]
Ceacam18	A_64_P019836	0.00328305	2.18793	PREDICTED: Rattus norvegicus carcinoembryonic antigen-related cell adhesion molecule 18 (Ceacam18), transcript variant X1, mRNA [XM_003748856]
Cebpe	A_43_P15533	0.0444728	1.63123	Rattus norvegicus CCAAT/enhancer binding protein (C/EBP), epsilon (Cebpe), mRNA [NM_017095]
Cenpf	A_64_P138236	0.0168217	1.59472	Rattus norvegicus centromere protein F (Cenpf), mRNA [NM_001100827]
Cenpk	A_64_P138291	0.0320306	2.0479	Rattus norvegicus centromere protein K (Cenpk), mRNA [NM_001106407]
Cer1	A_64_P044051	0.0256873	1.88935	Rattus norvegicus cerberus 1, DAN family BMP antagonist (Cer1), mRNA [NM_001115031]
Ces1c	A_42_P559831	0.0442981	1.50208	Rattus norvegicus carboxylesterase 1C (Ces1c), mRNA [NM_017004]
Cfb	A_64_P029551	0.0097741	2.00298	Rattus norvegicus complement factor B (Cfb), mRNA [NM_212466]
Cflar	A_64_P109603	0.0416144	1.81319	Rattus norvegicus CASP8 and FADD-like apoptosis regulator, mRNA (cDNA clone MGC:108616 IMAGE:7376876), complete cds. [BC089781]
Cfp	A_44_P471182	0.0209423	1.56279	Rattus norvegicus complement factor properdin (Cfp), mRNA [NM_001106757]
Cga	A_64_P085680	0.0341403	-1.58957	Rattus norvegicus glycoprotein hormones, alpha polypeptide (Cga), mRNA [NM_053918]
Cgm4	A_43_P10989	0.00379779	1.79261	Rattus norvegicus carcinoembryonic antigen gene family 4 (Cgm4), mRNA [NM_012525]
Cgn	A_44_P447907	0.0240743	2.61956	PREDICTED: Rattus norvegicus cingulin (Cgn), transcript variant X3, mRNA [XM_006224212]
Cgref1	A_44_P398193	0.0453309	-1.60837	Rattus norvegicus cell growth regulator with EF hand domain 1 (Cgref1), mRNA [NM_139087]
Chd2	A_64_P332963	0.0373466	1.57746	Rattus norvegicus chromodomain helicase DNA binding protein 2 (Chd2), mRNA [NM_001107523]
Chga	A_42_P616342	0.0104791	-2.38963	Rattus norvegicus chromogranin A (parathyroid secretory protein 1) (Chga), mRNA [NM_021655]
Chgb	A_64_P037475	0.0341321	-3.34735	Rattus norvegicus chromogranin B (secretogranin 1) (Chgb), mRNA [NM_012526]
Chmp1a	A_43_P16469	0.0352021	-2.27912	Rattus norvegicus charged multivesicular body protein 1A (Chmp1a), mRNA [NM_001083313]
Chmp4b	A_64_P105348	0.0176702	1.76572	PREDICTED: Rattus norvegicus charged multivesicular body protein 4B (Chmp4b), mRNA [XM_006224717]
Chmp7	A_64_P165561	0.00686858	-3.01406	Rattus norvegicus charged multivesicular body protein 7 (Chmp7), mRNA [NM_001108872]
Chn1	A_44_P548507	0.018049	-1.59862	Rattus norvegicus chimerin 1 (Chn1), mRNA [NM_032083]
Chrd	A_44_P345319	0.0315539	1.61507	Rattus norvegicus chordin (Chrd), mRNA [NM_057134]
Chrna9	A_64_P143927	0.04525	1.55191	Rattus norvegicus cholinergic receptor, nicotinic, alpha 9 (neuronal) (Chrna9), mRNA [NM_022930]
Chst3	A_64_P062633	0.00208791	1.75239	Rattus norvegicus carbohydrate (chondroitin 6) sulfotransferase 3 (Chst3), mRNA [NM_053408]
Chst4	A_64_P062603	0.00111792	1.83442	Rattus norvegicus carbohydrate (N-acetylglucosamine 6-O) sulfotransferase 4 (Chst4), mRNA [NM_001107427]
Cklf	A_64_P162262	0.0278921	1.55954	Rattus norvegicus chemokine-like factor (Cklf), mRNA [NM_139111]
Ckmt1b	A_44_P1037972	0.0320307	-1.90768	Rattus norvegicus creatine kinase, mitochondrial 1B (Ckmt1b), mRNA [NM_001012738]
Clcf1	A_44_P809374	0.0305239	1.57657	Rattus norvegicus cardiotrophin-like cytokine factor 1 (Clcf1), mRNA [NM_207615]
Cldn10	A_44_P351723	0.0340264	-1.65745	Rattus norvegicus claudin 10 (Cldn10), mRNA [NM_001106058]
Cldn12	A_64_P029730	0.0105037	1.82893	Rattus norvegicus claudin 12 (Cldn12), mRNA [NM_001100813]
Cldn7	A_44_P1010902	0.0089696	2.14168	Rattus norvegicus claudin 7 (Cldn7), mRNA [NM_031702]
Clec2dl1	A_64_P057924	0.0405468	1.5899	Rattus norvegicus C-type lectin domain family 2 member D-like 1 (Clec2dl1), mRNA [NM_001085404]
Clec2l	A_44_P217999	0.0419252	-3.03442	Rattus norvegicus C-type lectin domain family 2, member L (Clec2l), mRNA [NM_001044233]
Clec4a	A_64_P031417	0.040718	2.02327	Rattus norvegicus C-type lectin domain family 4, member A (Clec4a), mRNA [NM_001005899]
Clec4a1	A_64_P121936	0.00931274	1.81492	Rattus norvegicus C-type lectin domain family 4, member A1 (Clec4a1), mRNA [NM_001005890]
Clec4e	A_44_P620927	0.0456194	1.86736	Rattus norvegicus C-type lectin domain family 4, member E (Clec4e), mRNA [NM_001005897]
Clec4m	A_44_P555295	0.0246319	1.60568	Rattus norvegicus C-type lectin domain family 4, member M (Clec4m), mRNA [NM_001108849]
Clec9a	A_42_P816529	0.00252545	2.32972	Rattus norvegicus C-type lectin domain family 9, member A (Clec9a), mRNA [NM_001109354]
Clec9a	A_64_P141210	0.0115537	1.65831	Rattus norvegicus C-type lectin domain family 9, member A (Clec9a), mRNA [NM_001109354]
Clmp	A_44_P102671	0.0440879	-2.56526	Rattus norvegicus CXADR-like membrane protein (Clmp), mRNA [NM_173154]
Clstn3	A_44_P435536	0.0188315	-2.22784	Rattus norvegicus calsyntenin 3 (Clstn3), mRNA [NM_134376]
Cmah	A_64_P127026	0.0127167	1.80058	Rattus norvegicus cytidine monophospho-N-acetylneuraminic acid hydroxylase (Cmah), mRNA [NM_001024273]
Cml3	A_44_P358440	0.00673453	1.8925	Probable N-acetyltransferase CML3 [Source:UniProtKB/Swiss-Prot;Acc:Q9QXS4] [ENSRNOT00000021103]
Cml5	A_44_P191822	0.0296328	1.9682	Rattus norvegicus camello-like 5 (Cml5), mRNA [NM_080884]
Cmtm4	A_64_P135416	0.00920087	1.60052	Rattus norvegicus CKLF-like MARVEL transmembrane domain containing 4 (Cmtm4), mRNA [NM_001172151]
Cnga4	A_44_P180099	0.000691941	1.71787	Rattus norvegicus cyclic nucleotide gated channel alpha 4 (Cnga4), mRNA [NM_053496]
Cnr2	A_64_P015862	0.00921622	1.63491	Rattus norvegicus cannabinoid receptor 2 (macrophage) (Cnr2), transcript variant 1, mRNA [NM_001164143]
Cntn3	A_44_P311484	0.00598738	-1.96413	Rattus norvegicus contactin 3 (plasmacytoma associated) (Cntn3), mRNA [NM_019329]
Cntn4	A_43_P15460	0.0211903	-1.62824	Rattus norvegicus contactin 4 (Cntn4), mRNA [NM_053879]
Cobl	A_44_P583834	0.0177664	-2.70002	Rattus norvegicus cordon-bleu WH2 repeat protein (Cobl), mRNA [NM_001107236]
Col27a1	A_64_P136377	0.0464346	1.51966	Rattus norvegicus collagen, type XXVII, alpha 1 (Col27a1), mRNA [NM_198747]
Col7a1	A_64_P137075	0.0271277	1.69381	Rattus norvegicus collagen, type VII, alpha 1 (Col7a1), mRNA [NM_001106858]
Colq	A_64_P142248	0.00211686	1.57632	acetylcholinesterase collagenic tail peptide precursor [Source:RefSeq peptide;Acc:NP_062147] [ENSRNOT00000026550]
Cops5	A_64_P095996	0.0478448	-2.18729	Rattus norvegicus COP9 signalosome subunit 5 (Cops5), mRNA [NM_001025695]
Cops7b	A_64_P108379	0.0146196	1.71963	Rattus norvegicus COP9 signalosome subunit 7B (Cops7b), mRNA [NM_001108807]
Coro1b	A_44_P285709	0.0304576	-1.81025	Rattus norvegicus coronin, actin-binding protein, 1B (Coro1b), mRNA [NM_019222]
Coro7	A_64_P345929	0.0120029	2.16769	Rattus norvegicus coronin 7 (Coro7), mRNA [NM_001191639]
Cox7c	A_44_P540570	0.032104	-2.95922	Rattus norvegicus cytochrome c oxidase, subunit VIIc (Cox7c), mRNA [NM_001134705]
Cp	A_64_P036925	0.0409615	1.70432	Rattus norvegicus ceruloplasmin (ferroxidase) (Cp), transcript variant 1, mRNA [NM_012532]
Cp	A_43_P11448	0.0190067	1.82295	Rat norvegicus ceruloplasmin mRNA, complete cds. [L33869]
Cplx1	A_64_P072878	0.032474	-1.74428	Rattus norvegicus complexin 1 (Cplx1), mRNA [NM_022864]
Cpne4	A_44_P579132	0.0334275	-2.197	Rattus norvegicus copine IV (Cpne4), mRNA [NM_001109003]
Crabp2	A_44_P129749	0.0120093	1.51918	Rattus norvegicus cellular retinoic acid binding protein 2 (Crabp2), mRNA [NM_017244]
Cradd	A_64_P021566	0.0103096	2.07514	Rattus norvegicus CASP2 and RIPK1 domain containing adaptor with death domain (Cradd), mRNA [NM_001108085]
Cramp1l	A_64_P047944	0.0269151	1.79498	PREDICTED: Rattus norvegicus Crm, cramped-like (Drosophila) (Cramp1l), transcript variant X1, mRNA [XM_006220601]
Crisp2	A_64_P054501	0.0322725	2.04334	Rattus norvegicus cysteine-rich secretory protein 2 (Crisp2), mRNA [NM_001011710]
Crispld1	A_44_P433882	0.0207689	2.64417	Rattus norvegicus cysteine-rich secretory protein LCCL domain containing 1 (Crispld1), mRNA [NM_001134963]
Crxos1	A_64_P162940	0.0417127	-2.02462	PREDICTED: Rattus norvegicus Crx opposite strand transcript 1 (Crxos1), mRNA [XM_006223089]
Cryga	A_64_P024841	0.0458833	-1.93399	Rattus norvegicus crystallin, gamma A (Cryga), mRNA [NM_001080936]
Csf1r	A_64_P351634	0.00371949	1.616	Rattus norvegicus colony stimulating factor 1 receptor (Csf1r), mRNA [NM_001029901]
Csnk1g1	A_44_P253782	0.0071693	1.68763	Rattus norvegicus casein kinase 1, gamma 1 (Csnk1g1), mRNA [NM_022288]
Ctla2a	A_44_P822447	0.0109915	1.67129	Rattus norvegicus cytotoxic T lymphocyte-associated protein 2 alpha (Ctla2a), mRNA [NM_001109115]
Ctla4	A_64_P007703	0.00807063	2.08673	Rattus norvegicus cytotoxic T-lymphocyte-associated protein 4 (Ctla4), mRNA [NM_031674]
Ctrb1	A_43_P11451	0.00182658	1.52763	Rattus norvegicus chymotrypsinogen B1 (Ctrb1), mRNA [NM_012536]
Ctsc	A_43_P11819	0.022001	1.52877	Rattus norvegicus cathepsin C (Ctsc), mRNA [NM_017097]
Ctse	A_64_P040294	0.0285825	2.15891	Rattus norvegicus cathepsin E (Ctse), mRNA [NM_012938]
Cubn	A_44_P405130	0.0390324	1.51326	Rattus norvegicus cubilin (intrinsic factor-cobalamin receptor) (Cubn), mRNA [NM_053332]
Cux1	A_64_P096157	0.00453125	1.80453	Homeobox protein cut-like 1 [Source:UniProtKB/Swiss-Prot;Acc:P53565] [ENSRNOT00000059486]
Cux1	A_64_P088000	0.00454721	2.05962	PREDICTED: Rattus norvegicus cut-like homeobox 1 (Cux1), transcript variant X4, mRNA [XM_006221329]
Cxcr5	A_64_P119981	0.00302001	1.57524	Rattus norvegicus chemokine (C-X-C motif) receptor 5 (Cxcr5), mRNA [NM_053303]
Cxcr6	A_44_P652447	0.00330341	1.60756	Rattus norvegicus chemokine (C-X-C motif) receptor 6 (Cxcr6), mRNA [NM_001102587]
Cyb5r3	A_43_P13317	0.0416735	-2.30433	Rattus norvegicus cytochrome b5 reductase 3 (Cyb5r3), mRNA [NM_138877]
Cyp1b1	A_64_P126969	0.0090501	1.554	Rattus norvegicus cytochrome P450, family 1, subfamily b, polypeptide 1 (Cyp1b1), mRNA [NM_012940]
Cyp24a1	A_44_P235892	0.023848	1.66012	cytochrome P450, family 24, subfamily a, polypeptide 1 (Cyp24a1), mRNA [Source:RefSeq mRNA;Acc:NM_201635] [ENSRNOT00000046011]
Cyp2a3	A_44_P111865	0.0108377	1.89728	Rattus norvegicus cytochrome P450, family 2, subfamily a, polypeptide 3 (Cyp2a3), mRNA [NM_012542]
Cyp2ac1	A_64_P138854	0.0345433	1.50552	PREDICTED: Rattus norvegicus cytochrome P450, family 2, subfamily ac, polypeptide 1 (Cyp2ac1), mRNA [XM_006226771]
Cyp2b3	A_64_P018626	0.00988057	2.36071	Rattus norvegicus cytochrome P450, family 2, subfamily b, polypeptide 3 (Cyp2b3), mRNA [NM_173294]
Cyp2s1	A_43_P14592	0.00146397	1.76938	Rattus norvegicus cytochrome P450, family 2, subfamily s, polypeptide 1 (Cyp2s1), mRNA [NM_001107495]
Cyp39a1	A_44_P229837	0.0346512	1.86803	Rattus norvegicus cytochrome P450, family 39, subfamily a, polypeptide 1 (Cyp39a1), mRNA [NM_001106893]
Cyp3a9	A_44_P1037342	0.0319422	1.72098	Rattus norvegicus cytochrome P450, family 3, subfamily a, polypeptide 9 (Cyp3a9), mRNA [NM_147206]
Cyp7b1	A_42_P560894	0.0469825	1.56997	Rattus norvegicus cytochrome P450, family 7, subfamily b, polypeptide 1 (Cyp7b1), mRNA [NM_019138]
Cytl1	A_44_P699345	0.0259633	1.72749	Rattus norvegicus cytokine like 1 (Cytl1), mRNA [NM_001134604]
Dach1	A_44_P937601	0.00603987	-1.54439	PREDICTED: Rattus norvegicus dachshund homolog 1-like (LOC306096), transcript variant 2, mRNA [XM_003752836]
Dapp1	A_42_P735730	0.0408408	1.76657	Rattus norvegicus dual adaptor of phosphotyrosine and 3-phosphoinositides (Dapp1), mRNA [NM_001108568]
Dapp1	A_42_P824217	0.0206584	1.82088	Rattus norvegicus dual adaptor of phosphotyrosine and 3-phosphoinositides (Dapp1), mRNA [NM_001108568]
Dazl	A_64_P029925	0.0120909	1.65416	Rattus norvegicus deleted in azoospermia-like (Dazl), mRNA [NM_001109414]
Dbndd1	A_44_P478284	0.0171688	-2.68392	Rattus norvegicus dysbindin (dystrobrevin binding protein 1) domain containing 1 (Dbndd1), mRNA [NM_001014156]
Dbp	A_64_P049827	0.0398142	1.93229	Rattus norvegicus D site of albumin promoter (albumin D-box) binding protein (Dbp), transcript variant 1, mRNA [NM_012543]
Dbp	A_64_P049828	0.00225567	2.48727	Rattus norvegicus D site of albumin promoter (albumin D-box) binding protein (Dbp), transcript variant 1, mRNA [NM_012543]
Dchs2	A_44_P234205	0.00352815	1.78074	PREDICTED: Rattus norvegicus dachsous cadherin-related 2 (Dchs2), mRNA [XM_006232535]
Dclk1	A_44_P419275	0.0152022	1.60152	Rattus norvegicus doublecortin-like kinase 1 (Dclk1), transcript variant 1, mRNA [NM_053343]
Dcp2	A_64_P013802	0.0347392	1.82723	Rattus norvegicus DCP2 decapping enzyme homolog (S. cerevisiae) (Dcp2), mRNA [NM_001170469]
Dcst1	A_44_P412533	0.00513111	1.80081	Protein Dcst1 [Source:UniProtKB/TrEMBL;Acc:D3ZE12] [ENSRNOT00000027986]
Dctd	A_42_P648207	0.0499726	1.59388	Rattus norvegicus dCMP deaminase (Dctd), transcript variant 1, mRNA [NM_001013882]
Dctn1	A_44_P325841	0.025192	-1.70964	Rattus norvegicus dynactin 1 (Dctn1), mRNA [NM_024130]
Ddc	A_64_P029797	0.0139331	1.6633	Rattus norvegicus dopa decarboxylase (aromatic L-amino acid decarboxylase) (Ddc), transcript variant 1, mRNA [NM_012545]
Ddx17	A_44_P990532	0.0123301	1.56952	Rattus norvegicus DEAD (Asp-Glu-Ala-Asp) box helicase 17 (Ddx17), mRNA [NM_001015018]
Defa10	A_64_P125531	0.00393516	1.73099	Rattus norvegicus defensin alpha 10 (Defa10), mRNA [NM_001033074]
Defa24	A_64_P124105	0.00734292	1.69423	Rattus norvegicus defensin alpha 24 (Defa24), mRNA [NM_001013053]
Defa5	A_44_P230370	0.000438843	4.69886	Rattus norvegicus defensin, alpha 5, Paneth cell-specific (Defa5), mRNA [NM_173329]
Defb12	A_64_P134183	0.0399326	1.56031	Rattus norvegicus defensin beta 12 (Defb12), mRNA [NM_001037514]
Defb19	A_64_P015981	0.00741166	1.69784	Protein Defb19 [Source:UniProtKB/TrEMBL;Acc:F1M796] [ENSRNOT00000055409]
Dennd1c	A_44_P419746	0.0152657	1.7729	Rattus norvegicus DENN/MADD domain containing 1C (Dennd1c), mRNA [NM_001126289]
Dennd2d	A_42_P465144	0.0263177	2.11701	Rattus norvegicus DENN/MADD domain containing 2D (Dennd2d), mRNA [NM_001107714]
Depdc1	A_44_P213127	0.0235325	1.68776	PREDICTED: Rattus norvegicus DEP domain containing 1 (Depdc1), transcript variant X1, mRNA [XM_001080406]
Depdc5	A_64_P131611	0.0463739	1.87149	Rattus norvegicus DEP domain containing 5 (Depdc5), mRNA [NM_001107229]
Depdc5	A_64_P131618	0.0007652	-1.85192	Rattus norvegicus DEP domain containing 5 (Depdc5), mRNA [NM_001107229]
Derl3	A_42_P536741	0.0437664	1.7047	Rattus norvegicus derlin 3 (Derl3), mRNA [NM_001109577]
Dffb	A_64_P020511	0.000544182	1.58434	Rattus norvegicus DNA fragmentation factor, 40kDa, beta polypeptide (caspase-activated DNase) (Dffb), mRNA [NM_053362]
Dhrs7b	A_44_P258277	0.0163871	-1.52886	Rattus norvegicus dehydrogenase/reductase (SDR family) member 7B (Dhrs7b), mRNA [NM_001008507]
Dhx9	A_44_P142352	0.00719298	1.77141	Rattus norvegicus DEAH (Asp-Glu-Ala-His) box helicase 9 (Dhx9), mRNA [NM_001107184]
Dicer1	A_64_P112497	0.00108763	2.20796	PREDICTED: Rattus norvegicus dicer 1, ribonuclease type III (Dicer1), mRNA [XM_006240511]
Disc1	A_44_P423687	0.030194	1.56573	Rattus norvegicus disrupted in schizophrenia 1 (Disc1), mRNA [NM_175596]
Dlgap3	A_64_P072054	0.0358357	-1.61688	Rattus norvegicus discs, large (Drosophila) homolog-associated protein 3 (Dlgap3), transcript variant 1, mRNA [NM_173138]
Dlx5	A_43_P14887	0.0497502	1.86895	Rattus norvegicus distal-less homeobox 5 (Dlx5), mRNA [NM_012943]
Dmrt3	A_64_P140088	0.028135	1.76365	Rattus norvegicus doublesex and mab-3 related transcription factor 3 (Dmrt3), mRNA [NM_001106358]
Dnah1	A_64_P158738	0.0471708	1.68107	Rattus norvegicus dynein, axonemal, heavy chain 1 (Dnah1), mRNA [NM_001033655]
Dnajb7	A_44_P591036	0.0488122	2.18438	Rattus norvegicus DnaJ (Hsp40) homolog, subfamily B, member 7 (Dnajb7), mRNA [NM_001130510]
Dnajc11	A_44_P107949	0.0342544	-1.58057	Rattus norvegicus DnaJ (Hsp40) homolog, subfamily C, member 11 (Dnajc11), mRNA [NM_001108694]
Dnajc27	A_64_P108484	0.0204275	1.63767	Rattus norvegicus LRRGT00180 mRNA, complete cds. [AY539931]
Dnase1l3	A_44_P1057690	0.0165431	2.22824	Rattus norvegicus deoxyribonuclease 1-like 3 (Dnase1l3), mRNA [NM_053907]
Dnhd1-ps1	A_64_P043101	0.0200472	1.50754	PREDICTED: Rattus norvegicus dynein heavy chain domain 1, pseudogene 1 (Dnhd1-ps1), mRNA [XM_006223445]
Dnhd1-ps1	A_64_P016077	0.0100429	1.51634	PREDICTED: Rattus norvegicus dynein heavy chain domain 1, pseudogene 1 (Dnhd1-ps1), mRNA [XM_006223445]
Dnmt3b	A_44_P287958	0.0150728	1.52929	Rattus norvegicus DNA (cytosine-5-)-methyltransferase 3 beta (Dnmt3b), mRNA [NM_001003959]
Doc2a	A_64_P053631	0.0387736	-1.68126	Rattus norvegicus double C2-like domains, alpha (Doc2a), mRNA [NM_022937]
Dock2	A_44_P145562	0.0107313	2.07123	PREDICTED: Rattus norvegicus dedicator of cytokinesis 2 (Dock2), mRNA [XM_001068649]
Dock7	A_64_P168845	0.0447695	1.6708	Rattus norvegicus dedicator of cytokinesis 7 (Dock7), mRNA [NM_001191574]
Dock8	A_44_P920712	0.0400571	1.55337	Rattus norvegicus dedicator of cytokinesis 8 (Dock8), mRNA [NM_001037793]
Dok1	A_42_P493824	0.0221715	1.51235	Rattus norvegicus docking protein 1 (Dok1), mRNA [NM_001025416]
Dok2	A_44_P248235	0.000728114	1.97498	Rattus norvegicus docking protein 2 (Dok2), mRNA [NM_001106048]
Dok3	A_44_P1039249	0.0308526	1.5652	Rattus norvegicus docking protein 3 (Dok3), mRNA [NM_001107336]
Dpep2	A_42_P633797	0.046135	1.76318	Rattus norvegicus dipeptidase 2 (Dpep2), mRNA [NM_001011928]
Dpep3	A_44_P290895	0.00271548	1.64208	Rattus norvegicus dipeptidase 3 (Dpep3), mRNA [NM_001008383]
Dph3	A_44_P947511	0.0330471	-2.26056	Rattus norvegicus diphthamide biosynthesis 3 (Dph3), mRNA [NM_001134850]
Dpp10	A_43_P19532	0.0290319	-2.64119	Rattus norvegicus dipeptidylpeptidase 10 (Dpp10), mRNA [NM_001012205]
Dpp6	A_44_P300612	0.00858005	-1.88717	Rattus norvegicus dipeptidylpeptidase 6 (Dpp6), mRNA [NM_022850]
Dppa3	A_64_P030937	0.0141819	1.72846	Rattus norvegicus developmental pluripotency-associated 3 (Dppa3), mRNA [NM_001047864]
Dppa3l1	A_64_P045646	0.00118862	2.06693	PREDICTED: Rattus norvegicus developmental pluripotency associated 3-like 1 (Dppa3l1), mRNA [XM_001076514]
Dpyd	A_44_P431053	0.0434363	-1.90872	Rattus norvegicus dihydropyrimidine dehydrogenase (Dpyd), mRNA [NM_031027]
Dsg1	A_64_P383207	0.000354843	2.35255	Protein Dsg1b [Source:UniProtKB/TrEMBL;Acc:D3ZM39] [ENSRNOT00000061344]
Dsg2	A_64_P092394	0.0248476	1.53524	PREDICTED: Rattus norvegicus desmoglein 2 (Dsg2), mRNA [XM_006222509]
Duoxa2	A_64_P133167	0.0241169	1.57226	Rattus norvegicus dual oxidase maturation factor 2 (Duoxa2), mRNA [NM_001191965]
Dusp16	A_64_P024052	0.0428956	1.5619	Rattus norvegicus dual specificity phosphatase 16 (Dusp16), mRNA [NM_001106624]
Dusp2	A_44_P335446	0.0268304	1.87134	Rattus norvegicus dual specificity phosphatase 2 (Dusp2), mRNA [NM_001012089]
Dusp4	A_64_P037879	0.0359541	1.72932	Rattus norvegicus dual specificity phosphatase 4 (Dusp4), mRNA [NM_022199]
Dysf	A_44_P342550	0.00669581	-4.31748	Rattus norvegicus dysferlin (Dysf), mRNA [NM_001107869]
Efcab5	A_44_P309711	0.0190857	1.55563	EF-hand calcium binding domain 5 [Source:MGI Symbol;Acc:MGI:2442440] [ENSRNOT00000031618]
Efnb3	A_64_P101792	0.041443	1.55287	Rattus norvegicus ephrin B3 (Efnb3), mRNA [NM_001100980]
Egr4	A_42_P708068	0.0101876	-1.60807	Rattus norvegicus early growth response 4 (Egr4), mRNA [NM_019137]
Ei24	A_44_P369701	0.000590598	-1.82228	Rattus norvegicus etoposide induced 2.4 (Ei24), mRNA [NM_001025660]
Eid3	A_64_P011005	0.00115068	1.73357	Rattus norvegicus EP300 interacting inhibitor of differentiation 3 (Eid3), mRNA [NM_001044304]
Eif4g2	A_64_P108566	0.030443	1.60179	Rattus norvegicus ZH8 mRNA, complete cds. [AB256044]
Elf4	A_64_P074870	0.0247828	2.05034	Rattus norvegicus E74-like factor 4 (ets domain transcription factor) (Elf4), mRNA [NM_001191735]
Eml2	A_44_P290357	0.0354847	2.26872	Rattus norvegicus echinoderm microtubule associated protein like 2 (Eml2), mRNA [NM_138921]
Emx2	A_44_P915344	0.00317943	2.48624	Rattus norvegicus empty spiracles homeobox 2 (Emx2), mRNA [NM_001109169]
Enthd2	A_64_P039472	0.00575824	-1.67332	Rattus norvegicus ENTH domain containing 2 (Enthd2), mRNA [NM_001100729]
Epb41l4b	A_64_P131239	0.030115	2.99028	Rattus norvegicus erythrocyte membrane protein band 4.1 like 4B (Epb41l4b), mRNA [NM_001127565]
Epn3	A_64_P150256	0.0384545	-2.21064	Rattus norvegicus epsin 3 (Epn3), mRNA [NM_001024791]
Eps8l3	A_64_P138140	0.00018616	2.01342	Rattus norvegicus EPS8-like 3 (Eps8l3), mRNA [NM_001106463]
Erc1	A_44_P544256	0.0202304	1.81228	Rattus norvegicus ELKS/RAB6-interacting/CAST family member 1 (Erc1), mRNA [NM_170788]
Ergic1	A_44_P187789	0.0218182	1.88441	PREDICTED: Rattus norvegicus endoplasmic reticulum-golgi intermediate compartment (ERGIC) 1 (Ergic1), transcript variant X1, mRNA [XM_006246087]
Fabp7	A_43_P12450	0.00851553	-1.58543	Rattus norvegicus fatty acid binding protein 7, brain (Fabp7), mRNA [NM_030832]
Fads6	A_64_P001774	0.0240775	-1.68527	Rattus norvegicus fatty acid desaturase 6 (Fads6), mRNA [NM_001107064]
Faim2	A_44_P422523	0.0136782	-1.71759	Rattus norvegicus Fas apoptotic inhibitory molecule 2 (Faim2), mRNA [NM_144756]
Fam109a	A_64_P118298	0.0231283	-1.69534	PREDICTED: Rattus norvegicus family with sequence similarity 109, member A (Fam109a), transcript variant X2, mRNA [XM_006221353]
Fam134a	A_64_P149819	0.0177895	-2.32082	Rattus norvegicus family with sequence similarity 134, member A (Fam134a), mRNA [NM_001100760]
Fam134c	A_64_P062433	0.0410344	2.33018	Rattus norvegicus family with sequence similarity 134, member C (Fam134c), mRNA [NM_001135804]
Fam169a	A_44_P496809	0.0371547	-1.70258	PREDICTED: Rattus norvegicus family with sequence similarity 169, member A (Fam169a), transcript variant X3, mRNA [XM_006223988]
Fam183b	A_42_P521242	0.00947773	1.61737	Protein Fam183b [Source:UniProtKB/TrEMBL;Acc:D3Z8P9] [ENSRNOT00000003841]
Fam184b	A_64_P122352	0.00175749	-1.97697	PREDICTED: Rattus norvegicus family with sequence similarity 184, member B (Fam184b), mRNA [XM_006221777]
Fam196b	A_64_P130937	0.00195504	2.54354	PREDICTED: Rattus norvegicus family with sequence similarity 196, member B (Fam196b), mRNA [XM_002727760]
Fam19a1	A_64_P126397	0.00984809	-1.97483	PREDICTED: Rattus norvegicus family with sequence similarity 19 (chemokine (C-C motif)-like), member A1 (Fam19a1), transcript variant X1, mRNA [XM_001077118]
Fam19a2	A_64_P064182	0.000457753	-1.96848	PREDICTED: Rattus norvegicus family with sequence similarity 19 (chemokine (C-C motif)-like), member A2 (Fam19a2), transcript variant X2, mRNA [XM_006241440]
Fam219b	A_64_P087392	0.0098905	1.6148	Rattus norvegicus family with sequence similarity 219, member B (Fam219b), mRNA [NM_001108764]
Fam220a	A_44_P858398	0.00819516	-2.09539	Rattus norvegicus family with sequence similarity 220, member A (Fam220a), mRNA [NM_001017485]
Fam221b	A_44_P314246	0.012942	1.68065	Rattus norvegicus family with sequence similarity 221, member B (Fam221b), mRNA [NM_001013934]
Fam26f	A_42_P732259	0.0394376	2.00848	Rattus norvegicus family with sequence similarity 26, member F (Fam26f), mRNA [NM_001024976]
Fam3d	A_64_P011869	5.7956e-05	2.1542	Rattus norvegicus family with sequence similarity 3, member D (Fam3d), mRNA [NM_001106027]
Fam65c	A_64_P005810	0.000189484	2.50673	PREDICTED: Rattus norvegicus family with sequence similarity 65, member C (Fam65c), transcript variant X2, mRNA [XM_006235650]
Fam69c	A_64_P028910	0.0133868	-2.35373	PREDICTED: Rattus norvegicus family with sequence similarity 69, member C (Fam69c), transcript variant X1, mRNA [XM_001061354]
Fam78a	A_44_P974618	0.0310776	3.28013	PREDICTED: Rattus norvegicus family with sequence similarity 78, member A (Fam78a), mRNA [XM_001079857]
Fam78b	A_64_P061735	0.0359283	1.55107	PREDICTED: Rattus norvegicus family with sequence similarity 78, member B (Fam78b), mRNA [XM_002728030]
Fam81a	A_44_P885889	0.0280273	-5.28451	Rattus norvegicus family with sequence similarity 81, member A (Fam81a), mRNA [NM_001108163]
Faxc	A_44_P606193	0.0302535	-1.54402	Rattus norvegicus failed axon connections homolog (Drosophila) (Faxc), mRNA [NM_001271065]
Fbll1	A_44_P445953	0.0117668	-2.7712	Rattus norvegicus fibrillarin-like 1 (Fbll1), mRNA [NM_001108824]
Fbxl20	A_44_P357089	0.000423934	1.73447	Rattus norvegicus F-box and leucine-rich repeat protein 20 (Fbxl20), mRNA [NM_022272]
Fbxl7	A_44_P137273	0.00162832	1.57662	Rattus norvegicus F-box and leucine-rich repeat protein 7 (Fbxl7), mRNA [NM_001108545]
Fbxo48	A_44_P468607	0.0147053	1.68203	Rattus norvegicus F-box protein 48 (Fbxo48), mRNA [NM_001108863]
Fcer1a	A_42_P654682	0.0471252	1.56482	Rattus norvegicus Fc fragment of IgE, high affinity I, receptor for; alpha polypeptide (Fcer1a), mRNA [NM_012724]
Fcgr2b	A_42_P735417	0.0304227	1.8869	Rattus norvegicus Fc fragment of IgG, low affinity IIb, receptor (CD32) (Fcgr2b), mRNA [NM_175756]
Fcnb	A_42_P527724	0.0291331	2.64012	Rattus norvegicus ficolin B (Fcnb), mRNA [NM_053634]
Fcrl1	A_64_P086289	0.0235858	1.51556	Protein Fcrl1 [Source:UniProtKB/TrEMBL;Acc:F1M8T7] [ENSRNOT00000052347]
Fcrla	A_64_P105417	0.00572422	2.05508	Rattus norvegicus Fc receptor-like A (Fcrla), mRNA [NM_001100682]
Fcrla	A_64_P010980	0.00612742	3.03043	Rattus norvegicus Fc receptor-like A (Fcrla), mRNA [NM_001100682]
Fer1l4	A_64_P057227	0.0100381	2.01038	Rattus norvegicus fer-1-like 4 (C. elegans) (Fer1l4), mRNA [NM_001106534]
Ffar4	A_44_P192083	0.000293216	4.1111	Rattus norvegicus free fatty acid receptor 4 (Ffar4), mRNA [NM_001047088]
Fgf14	A_64_P124751	0.0188336	1.61252	fibroblast growth factor 14 (Fgf14), mRNA [Source:RefSeq mRNA;Acc:NM_022223] [ENSRNOT00000041551]
Fgf19	A_43_P13131	0.0251073	2.06569	Rattus norvegicus fibroblast growth factor 19 (Fgf19), mRNA [NM_130753]
Fgfr1	A_64_P064019	0.0224626	-3.10816	Rattus norvegicus Fibroblast growth factor receptor 1 (Fgfr1), mRNA [NM_024146]
Fgr	A_43_P12403	0.0493916	1.71634	Rattus norvegicus feline Gardner-Rasheed sarcoma viral oncogene (Fgr), mRNA [NM_024145]
Flii	A_43_P17140	0.0404091	-1.54413	Rattus norvegicus flightless I homolog (Drosophila) (Flii), mRNA [NM_001008279]
Flt4	A_64_P140701	0.0331564	1.52774	Rattus norvegicus fms-related tyrosine kinase 4 (Flt4), mRNA [NM_053652]
Fmo5	A_42_P720077	0.00750381	1.51949	Rattus norvegicus flavin containing monooxygenase 5 (Fmo5), mRNA [NM_144739]
Fn1	A_64_P077570	0.0468385	1.70258	Rattus norvegicus fibronectin 1 (Fn1), mRNA [NM_019143]
Folr4	A_64_P024459	0.0135418	2.17962	PREDICTED: Rattus norvegicus folate receptor 4 (delta) (Folr4), transcript variant X1, mRNA [XM_001072998]
Foxd2	A_64_P089215	0.0189943	1.54446	Forkhead box protein D1 [Source:UniProtKB/Swiss-Prot;Acc:Q63251] [ENSRNOT00000010201]
Fpgs	A_44_P848376	0.0209951	1.89816	Rattus norvegicus folylpolyglutamate synthase (Fpgs), mRNA [NM_001146125]
Fpr-rs6	A_64_P021330	0.0174067	1.67724	PREDICTED: Rattus norvegicus formyl peptide receptor, related sequence 6 (Fpr-rs6), mRNA [XM_001073753]
Frem1	A_44_P424432	0.0258247	1.50161	Rattus norvegicus Fras1 related extracellular matrix 1 (Frem1), mRNA [NM_001191757]
Frk	A_43_P15389	0.014936	1.52744	Rattus norvegicus fyn-related kinase (Frk), mRNA [NM_024368]
Frmd4b	A_44_P271779	0.0187169	1.58679	Protein Frmd4b [Source:UniProtKB/TrEMBL;Acc:F1LZB7] [ENSRNOT00000010717]
Frmd7	A_64_P074720	0.0302881	-1.54039	PREDICTED: Rattus norvegicus FERM domain containing 7 (Frmd7), mRNA [XM_006257574]
Fsd1	A_64_P079816	0.0361324	-1.6729	Rattus norvegicus fibronectin type III and SPRY domain containing 1 (Fsd1), mRNA [NM_001106918]
Fxyd4	A_44_P1032771	0.00966602	1.61961	Rattus norvegicus FXYD domain-containing ion transport regulator 4 (Fxyd4), mRNA [NM_022388]
G2e3	A_64_P047460	0.00495726	1.52156	Rattus norvegicus G2/M-phase specific E3 ubiquitin protein ligase (G2e3), mRNA [NM_001106726]
Gab1	A_44_P494608	0.0172207	1.53037	Rattus norvegicus GRB2-associated binding protein 1 (Gab1), mRNA [NM_001108444]
Galnt13	A_44_P135066	0.0491255	-2.439	Rattus norvegicus UDP-N-acetyl-alpha-D-galactosamine:polypeptide N-acetylgalactosaminyltransferase 13 (GalNAc-T13) (Galnt13), mRNA [NM_199106]
Galnt14	A_64_P091573	0.0331808	-1.61806	Rattus norvegicus UDP-N-acetyl-alpha-D-galactosamine:polypeptide N-acetylgalactosaminyltransferase 14 (GalNAc-T14) (Galnt14), mRNA [NM_001012109]
Galp	A_64_P162115	0.00462371	1.53032	Rattus norvegicus galanin-like peptide (Galp), mRNA [NM_022633]
Galr1	A_64_P120210	0.00586139	-2.65076	Rattus norvegicus galanin receptor 1 (Galr1), mRNA [NM_012958]
Gcgr	A_42_P621872	0.00756999	1.75298	Rattus norvegicus glucagon receptor (Gcgr), transcript variant 2, mRNA [NM_172091]
Gcn1l1	A_64_P081242	0.00907122	1.53361	Rattus norvegicus GCN1 general control of amino-acid synthesis 1-like 1 (yeast) (Gcn1l1), mRNA [NM_001168664]
Gcnt1	A_64_P038462	0.0220062	1.68544	Rattus norvegicus glucosaminyl (N-acetyl) transferase 1, core 2 (Gcnt1), mRNA [NM_022276]
Gcnt2	A_64_P038478	0.0444103	-2.01381	Rattus norvegicus glucosaminyl (N-acetyl) transferase 2, I-branching enzyme (Gcnt2), mRNA [NM_001001511]
Gcsam	A_64_P002036	1.25621e-05	2.33415	PREDICTED: Rattus norvegicus germinal center-associated, signaling and motility (Gcsam), transcript variant X2, mRNA [XM_006221129]
Gfi1	A_44_P262078	0.016859	2.04444	Rattus norvegicus growth factor independent 1 transcription repressor (Gfi1), mRNA [NM_012566]
Gjb2	A_42_P489764	0.0205623	2.33489	Rattus norvegicus gap junction protein, beta 2 (Gjb2), mRNA [NM_001004099]
Gkn3	A_64_P001561	2.88494e-05	3.22001	PREDICTED: Rattus norvegicus gastrokine 3 (Gkn3), mRNA [XM_003749793]
Gli1	A_44_P1054991	0.00704201	1.66971	Rattus norvegicus GLI family zinc finger 1 (Gli1), mRNA [NM_001191910]
Glipr1	A_64_P060291	0.0291971	1.88637	Rattus norvegicus GLI pathogenesis-related 1 (Glipr1), mRNA [NM_001011987]
Glrb	A_44_P162099	0.00234969	-2.85712	Rattus norvegicus glycine receptor, beta (Glrb), mRNA [NM_053296]
Glyat	A_44_P311295	0.0216449	1.52534	Rattus norvegicus glycine-N-acyltransferase (Glyat), mRNA [NM_001009648]
Glycam1	A_64_P078332	0.0230681	1.8112	Rattus norvegicus glycosylation dependent cell adhesion molecule 1 (Glycam1), mRNA [NM_012794]
Gmeb1	A_64_P161576	0.0101083	1.56521	Rattus norvegicus glucocorticoid modulatory element binding protein 1 (Gmeb1), mRNA [NM_001109268]
Gmeb2	A_64_P058477	0.0144303	2.75236	Rattus norvegicus glucocorticoid modulatory element binding protein 2 (Gmeb2), mRNA [NM_031803]
Gmfg	A_64_P024297	0.0132308	1.70063	Rattus norvegicus glia maturation factor, gamma (Gmfg), mRNA [NM_181091]
Gmnc	A_64_P141070	0.0450113	1.50157	PREDICTED: Rattus norvegicus geminin coiled-coil domain containing (Gmnc), mRNA [XM_006221180]
Gngt2	A_64_P142229	0.0278065	1.7208	Rattus norvegicus guanine nucleotide binding protein (G protein), gamma transducing activity polypeptide 2 (Gngt2), mRNA [NM_001135767]
Gnrh1	A_44_P206985	0.0272913	1.55248	Rattus norvegicus gonadotropin-releasing hormone 1 (luteinizing-releasing hormone) (Gnrh1), mRNA [NM_012767]
Got1l1	A_44_P1043668	0.00889324	1.6112	Rattus norvegicus glutamic-oxaloacetic transaminase 1-like 1 (Got1l1), mRNA [NM_001014003]
Gpbar1	A_44_P557172	0.0158072	1.66244	Rattus norvegicus G protein-coupled bile acid receptor 1 (Gpbar1), mRNA [NM_177936]
Gpm6b	A_43_P13307	0.0225852	1.78139	Rattus norvegicus glycoprotein m6b (Gpm6b), mRNA [NM_138846]
Gpn1	A_44_P255771	0.0405696	-4.37563	Rattus norvegicus GPN-loop GTPase 1 (Gpn1), mRNA [NM_001127572]
Gpr101	A_64_P070979	0.0182091	1.51801	Rattus norvegicus G protein-coupled receptor 101 (Gpr101), mRNA [NM_001108258]
Gpr112l	A_64_P059466	0.0214001	1.51596	PREDICTED: Rattus norvegicus G protein-coupled receptor 112 like (Gpr112l), mRNA [XM_006257693]
Gpr114	A_64_P157450	0.0174266	2.09526	Rattus norvegicus G protein-coupled receptor 114 (Gpr114), mRNA [NM_001107410]
Gpr137c	A_64_P160333	0.000712546	-1.56941	Rattus norvegicus G protein-coupled receptor 137C (Gpr137c), mRNA [NM_001134541]
Gpr161	A_64_P113610	0.0307463	1.66344	PREDICTED: Rattus norvegicus G protein-coupled receptor 161 (Gpr161), transcript variant X2, mRNA [XM_006221526]
Gpr171	A_42_P612089	0.0123297	2.21075	Rattus norvegicus G protein-coupled receptor 171 (Gpr171), mRNA [NM_001109510]
Gpr174	A_44_P459615	0.00227388	1.69511	Rattus norvegicus G protein-coupled receptor 174 (Gpr174), mRNA [NM_001106938]
Gpr18	A_64_P164804	0.0223266	1.95834	Rattus norvegicus G protein-coupled receptor 18 (Gpr18), mRNA [NM_001079710]
Gpr18	A_64_P005857	0.0171981	2.07093	Rattus norvegicus G protein-coupled receptor 18 (Gpr18), mRNA [NM_001079710]
Gpr26	A_44_P352252	0.00195546	-1.98196	Rattus norvegicus G protein-coupled receptor 26 (Gpr26), mRNA [NM_138841]
Gpr33	A_64_P125230	0.00249817	1.94726	Rattus norvegicus G protein-coupled receptor 33 (Gpr33), mRNA [NM_001031823]
Gpr52	A_64_P036690	0.0406647	1.7425	Rattus norvegicus G protein-coupled receptor 52 (Gpr52), mRNA [NM_001289935]
Gpr56	A_44_P167965	0.00569504	-1.61361	Rattus norvegicus G protein-coupled receptor 56 (Gpr56), mRNA [NM_152242]
Gpr68	A_43_P10931	0.0311061	-2.49494	Rattus norvegicus G protein-coupled receptor 68 (Gpr68), mRNA [NM_001108049]
Gpr81	A_64_P257202	0.00271002	1.64431	Rattus norvegicus G protein-coupled receptor 81 (Gpr81), mRNA [NM_001145334]
Gpsm3	A_42_P569708	0.0037206	1.70879	Rattus norvegicus G-protein signaling modulator 3 (Gpsm3), mRNA [NM_001003974]
Gramd1c	A_64_P069216	0.0178734	1.80392	Rattus norvegicus GRAM domain containing 1C (Gramd1c), mRNA [NM_001191826]
Grb10	A_64_P074904	0.00414458	2.07686	Rattus norvegicus growth factor receptor bound protein 10 (Grb10), mRNA [NM_001109093]
Greb1	A_64_P045019	0.0023937	1.66321	gene regulated by estrogen in breast cancer protein [Source:MGI Symbol;Acc:MGI:2149712] [ENSRNOT00000032417]
Greb1l	A_64_P124210	0.00641029	2.15795	growth regulation by estrogen in breast cancer-like [Source:MGI Symbol;Acc:MGI:3576497] [ENSRNOT00000033468]
Grhl1	A_64_P002809	0.0496175	1.54667	PREDICTED: Rattus norvegicus grainyhead-like 1 (Drosophila) (Grhl1), transcript variant X1, mRNA [XM_002726727]
Grhl1	A_44_P286341	0.00961928	1.803	PREDICTED: Rattus norvegicus grainyhead-like 1 (Drosophila) (Grhl1), transcript variant X2, mRNA [XM_006225734]
Grin1	A_64_P085896	0.00542291	-1.57623	Rattus norvegicus glutamate receptor, ionotropic, N-methyl D-aspartate 1 (Grin1), transcript variant 1, mRNA [NM_001270602]
Grin2a	A_44_P505902	0.0167548	1.87005	Rattus norvegicus glutamate receptor, ionotropic, N-methyl D-aspartate 2A (Grin2a), mRNA [NM_012573]
Grin3b	A_43_P13160	0.0412012	-1.65722	Rattus norvegicus glutamate receptor, ionotropic, N-methyl-D-aspartate 3B (Grin3b), mRNA [NM_133308]
Grk4	A_64_P137214	0.0219112	1.59217	Rattus norvegicus G protein-coupled receptor kinase 4 (Grk4), mRNA [NM_022928]
Grk4	A_64_P137213	0.0127139	1.71029	Rattus norvegicus G protein-coupled receptor kinase 4 (Grk4), mRNA [NM_022928]
Gsn	A_64_P052670	0.00663441	1.71156	Rattus norvegicus gelsolin (Gsn), mRNA [NM_001004080]
Gstm3	A_64_P166081	0.0325065	-1.57947	glutathione S-transferase mu 3 (Gstm3), mRNA [Source:RefSeq mRNA;Acc:NM_020540] [ENSRNOT00000025800]
Gsx2	A_64_P001485	0.0107326	1.57322	Rattus norvegicus GS homeobox 2 (Gsx2), mRNA [NM_001137563]
Gtf2a1l	A_42_P740730	0.040584	1.80498	Rattus norvegicus general transcription factor IIA, 1-like (Gtf2a1l), mRNA [NM_001012136]
Guca2a	A_64_P024540	0.014566	1.96208	Rattus norvegicus guanylate cyclase activator 2a (guanylin) (Guca2a), mRNA [NM_013118]
Gzmf	A_44_P212521	0.0349029	1.66573	Rattus norvegicus granzyme F (Gzmf), mRNA [NM_153466]
Gzmk	A_42_P466283	0.0198768	2.31137	Rattus norvegicus granzyme K (Gzmk), mRNA [NM_017119]
Gzmm	A_42_P636761	0.0258148	1.79734	Rattus norvegicus granzyme M (lymphocyte met-ase 1) (Gzmm), mRNA [NM_057183]
Hadha	A_44_P480296	0.00385574	-1.8678	Rattus norvegicus hydroxyacyl-CoA dehydrogenase/3-ketoacyl-CoA thiolase/enoyl-CoA hydratase (trifunctional protein), alpha subunit (Hadha), mRNA [NM_130826]
Hapln1	A_64_P069729	0.00461117	-2.447	Rattus norvegicus hyaluronan and proteoglycan link protein 1 (Hapln1), mRNA [NM_019189]
Havcr1	A_44_P252517	0.00163536	1.9359	Rattus norvegicus hepatitis A virus cellular receptor 1 (Havcr1), mRNA [NM_173149]
Havcr1	A_42_P730047	0.00320519	1.7489	PREDICTED: Rattus norvegicus hepatitis A virus cellular receptor 1 (Havcr1), transcript variant X2, mRNA [XM_006246164]
Hcn2	A_43_P15654	0.0400973	-1.83785	Rattus norvegicus hyperpolarization activated cyclic nucleotide-gated potassium channel 2 (Hcn2), mRNA [NM_053684]
Hcrtr1	A_64_P122247	0.01809	-1.52332	Rattus norvegicus hypocretin (orexin) receptor 1 (Hcrtr1), mRNA [NM_013064]
Hcst	A_64_P126065	0.0146168	2.21591	Rattus norvegicus hematopoietic cell signal transducer (Hcst), mRNA [NM_001005900]
Hdac11	A_42_P493900	0.0174986	-2.69841	Rattus norvegicus histone deacetylase 11 (Hdac11), mRNA [NM_001106610]
Hdhd3	A_44_P175822	0.0476177	-1.95373	Rattus norvegicus haloacid dehalogenase-like hydrolase domain containing 3 (Hdhd3), mRNA [NM_001109511]
Helq	A_64_P158286	0.0370301	1.69117	Rattus norvegicus helicase, POLQ-like (Helq), mRNA [NM_001014134]
Hgd	A_64_P033795	0.024397	1.8369	Rattus norvegicus homogentisate 1, 2-dioxygenase (Hgd), mRNA [NM_001012145]
Hhipl2	A_44_P196679	0.00304121	1.64878	PREDICTED: Rattus norvegicus hedgehog interacting protein-like 2 (Hhipl2), mRNA [XM_001064362]
Hist1h2ba	A_64_P020303	0.0394312	1.69097	Rattus norvegicus histone cluster 1, H2ba (Hist1h2ba), mRNA [NM_022643]
Hk3	A_44_P114207	0.0479113	2.02026	Rattus norvegicus hexokinase 3 (white cell) (Hk3), mRNA [NM_022179]
Hmgb1-ps2	A_64_P060038	0.0427586	3.48997	Rattus norvegicus high mobility group box 1, pseudogene 2 (Hmgb1-ps2), non-coding RNA [NR_024023]
Hmgcs2	A_44_P428326	0.0208319	-1.54508	Rattus norvegicus 3-hydroxy-3-methylglutaryl-CoA synthase 2 (mitochondrial) (Hmgcs2), mRNA [NM_173094]
Hnrnpa1	A_44_P944757	0.0274259	-1.64653	Rattus norvegicus heterogeneous nuclear ribonucleoprotein A1 (Hnrnpa1), mRNA [NM_017248]
Hoxa1	A_64_P025276	0.0123438	1.83903	Rattus norvegicus homeo box A1 (Hoxa1), mRNA [NM_013075]
Hoxc4	A_64_P106457	0.00989312	1.62189	Rattus norvegicus homeo box C4 (Hoxc4), mRNA [NM_001109884]
Hoxd12	A_64_P082093	0.0284572	1.68055	Rattus norvegicus homeo box D12 (Hoxd12), mRNA [NM_001191903]
Hpdl	A_44_P117119	0.043194	-1.73173	Rattus norvegicus 4-hydroxyphenylpyruvate dioxygenase-like (Hpdl), mRNA [NM_001014068]
Hrh1	A_64_P048912	0.0478331	1.53105	Rattus norvegicus histamine receptor H 1 (Hrh1), mRNA [NM_017018]
Hs3st5	A_44_P433851	0.0293448	-1.6269	Rattus norvegicus heparan sulfate (glucosamine) 3-O-sulfotransferase 5 (Hs3st5), mRNA [NM_001106392]
Hs6st2	A_64_P137609	0.00619585	-1.61986	PREDICTED: Rattus norvegicus heparan sulfate 6-O-sulfotransferase 2 (Hs6st2), transcript variant X1, mRNA [XM_006257576]
Hs6st3	A_64_P128144	0.0374402	-1.60418	Rattus norvegicus heparan sulfate 6-O-sulfotransferase 3 (Hs6st3), mRNA [NM_001271404]
Hsd17b13	A_64_P113019	0.00625906	1.61048	Rattus norvegicus hydroxysteroid (17-beta) dehydrogenase 13 (Hsd17b13), mRNA [NM_001009684]
Hsd17b3	A_64_P146105	0.00298538	2.03464	Rattus norvegicus hydroxysteroid (17-beta) dehydrogenase 3 (Hsd17b3), mRNA [NM_054007]
Htr3b	A_64_P014080	0.0469017	-1.58347	Rattus norvegicus 5-hydroxytryptamine (serotonin) receptor 3B, ionotropic (Htr3b), mRNA [NM_022189]
Htt	A_44_P316136	0.0112312	-1.70373	Rattus norvegicus huntingtin (Htt), mRNA [NM_024357]
Hus1b	A_64_P046939	0.000870803	1.90113	Rattus norvegicus HUS1 checkpoint homolog b (S. pombe) (Hus1b), mRNA [NM_001134846]
Icam1	A_43_P15253	0.0231563	1.54702	Rattus norvegicus intercellular adhesion molecule 1 (Icam1), mRNA [NM_012967]
Icos	A_44_P172601	0.0203381	2.84072	Rattus norvegicus inducible T-cell co-stimulator (Icos), mRNA [NM_022610]
Ido1	A_43_P15507	0.0178604	1.51485	Rattus norvegicus indoleamine 2,3-dioxygenase 1 (Ido1), mRNA [NM_023973]
Ifi47	A_44_P174992	0.045515	1.70125	Rattus norvegicus interferon gamma inducible protein 47 (Ifi47), mRNA [NM_172019]
Ifitm1	A_42_P676304	0.0496057	1.62381	Rattus norvegicus interferon induced transmembrane protein 1 (Ifitm1), mRNA [NM_001106314]
Ifitm10	A_42_P750340	0.0480919	-1.65252	PREDICTED: Rattus norvegicus interferon induced transmembrane protein 10 (Ifitm10), mRNA [XM_006223708]
Ifitm2	A_42_P808426	0.029635	1.50165	Rattus norvegicus interferon induced transmembrane protein 2 (Ifitm2), mRNA [NM_030833]
Iglon5	A_64_P078263	0.0253788	-2.02017	PREDICTED: Rattus norvegicus IgLON family member 5 (Iglon5), partial mRNA [XM_006223321]
Igsf6	A_42_P588738	0.0155489	2.01497	Rattus norvegicus immunoglobulin superfamily, member 6 (Igsf6), mRNA [NM_133542]
Ikbke	A_42_P667960	0.0156144	1.77668	Rattus norvegicus inhibitor of kappa light polypeptide gene enhancer in B-cells, kinase epsilon (Ikbke), mRNA [NM_001108854]
Ikzf3	A_64_P088261	0.0122386	1.63113	Rattus norvegicus IKAROS family zinc finger 3 (Ikzf3), mRNA [NM_001107047]
Il10ra	A_64_P164423	0.0134336	1.78861	Rattus norvegicus interleukin 10 receptor, alpha (Il10ra), mRNA [NM_057193]
Il12b	A_64_P024567	0.0108687	1.96671	Rattus norvegicus interleukin 12B (Il12b), mRNA [NM_022611]
Il16	A_64_P052835	0.0379678	1.51278	Rattus norvegicus interleukin 16 (Il16), mRNA [NM_001105749]
Il1a	A_42_P641004	0.0167785	1.6681	Rattus norvegicus interleukin 1 alpha (Il1a), mRNA [NM_017019]
Il1b	A_43_P14911	0.000589216	3.02045	Rattus norvegicus interleukin 1 beta (Il1b), mRNA [NM_031512]
Il1r2	A_42_P820657	0.0355466	1.54026	Rattus norvegicus interleukin 1 receptor, type II (Il1r2), mRNA [NM_053953]
Il1rapl2	A_64_P055679	0.029528	-1.66389	Rattus norvegicus interleukin 1 receptor accessory protein-like 2 (Il1rapl2), mRNA [NM_001166342]
Il1rn	A_44_P462661	0.0291834	1.98298	Rattus norvegicus interleukin 1 receptor antagonist (Il1rn), mRNA [NM_022194]
Il20	A_64_P022210	0.00661993	1.68452	Rattus norvegicus interleukin 20 (Il20), mRNA [NM_001143881]
Il22	A_64_P118444	0.0312803	1.55931	Rattus norvegicus interleukin 22 (Il22), mRNA [NM_001191988]
Il22ra2	A_44_P151482	0.00416373	1.83803	Rattus norvegicus interleukin 22 receptor, alpha 2 (Il22ra2), mRNA [NM_001003404]
Il2rb	A_44_P265709	0.0208816	2.52585	Rattus norvegicus interleukin 2 receptor, beta (Il2rb), mRNA [NM_013195]
Ilvbl	A_64_P085595	0.0172561	-2.48162	Rattus norvegicus ilvB (bacterial acetolactate synthase)-like (Ilvbl), mRNA [NM_001108738]
Inadl	A_43_P19155	0.0110079	-1.9648	InaD-like (Drosophila) [Source:MGI Symbol;Acc:MGI:1277960] [ENSRNOT00000010211]
Ing3	A_64_P100788	0.0311324	3.19388	Rattus norvegicus inhibitor of growth family, member 3 (Ing3), mRNA [NM_001034107]
Inpp5j	A_44_P201178	0.0117788	-2.00987	Rattus norvegicus inositol polyphosphate-5-phosphatase J (Inpp5j), mRNA [NM_133562]
Ins1	A_42_P833332	0.00564301	2.0181	Rattus norvegicus insulin 1 (Ins1), mRNA [NM_019129]
Iqcf2	A_64_P090433	0.0124326	-1.8723	PREDICTED: Rattus norvegicus IQ motif containing F2 (Iqcf2), mRNA [XM_001070183]
Iqgap2	A_42_P840867	0.0255102	1.73092	PREDICTED: Rattus norvegicus IQ motif containing GTPase activating protein 2 (Iqgap2), mRNA [XM_002729002]
Iqgap2	A_64_P087985	0.0169696	1.7241	Protein LOC100360623 [Source:UniProtKB/TrEMBL;Acc:F1LW74] [ENSRNOT00000035017]
Irf8	A_64_P037425	0.00439317	3.07107	Rattus norvegicus interferon regulatory factor 8 (Irf8), mRNA [NM_001008722]
Islr	A_43_P10944	0.0240194	1.57118	Rattus norvegicus immunoglobulin superfamily containing leucine-rich repeat (Islr), mRNA [NM_001126300]
Itgad	A_44_P110788	0.0217638	1.54525	Rattus norvegicus integrin, alpha D (Itgad), mRNA [NM_031691]
Itgb6	A_42_P755326	0.0458732	-1.55329	Rattus norvegicus integrin, beta 6 (Itgb6), mRNA [NM_001004263]
Itgb7	A_44_P482519	0.0105693	1.76211	Rattus norvegicus integrin, beta 7 (Itgb7), mRNA [NM_013171]
Itih6	A_64_P123108	0.014285	2.90564	PREDICTED: Rattus norvegicus inter-alpha-trypsin inhibitor heavy chain family, member 6 (Itih6), mRNA [XM_003754751]
Itprip	A_44_P944011	0.00132725	1.63314	PREDICTED: Rattus norvegicus inositol 1,4,5-trisphosphate receptor interacting protein (Itprip), mRNA [XM_006223769]
Iws1	A_64_P106838	0.0430253	1.76963	Rattus norvegicus IWS1 homolog (S. cerevisiae) (Iws1), mRNA [NM_001034918]
Jag2	A_64_P097578	0.0206542	-1.6914	PREDICTED: Rattus norvegicus jagged 2 (Jag2), transcript variant X1, mRNA [XM_006225887]
Jph2	A_64_P029407	0.00242622	1.98447	Rattus norvegicus junctophilin 2 (Jph2), mRNA [NM_001037974]
Jph3	A_64_P010323	0.0464444	-1.52188	Rattus norvegicus junctophilin 3 (Jph3), mRNA [NM_001107437]
Katnb1	A_43_P16688	0.0111046	-1.75044	Rattus norvegicus katanin p80 (WD repeat containing) subunit B 1 (Katnb1), mRNA [NM_001024746]
Kcna1	A_44_P231457	0.039435	-1.63095	Rattus norvegicus potassium voltage-gated channel, shaker-related subfamily, member 1 (Kcna1), mRNA [NM_173095]
Kcna4	A_44_P224020	0.00736898	-1.80864	Rattus norvegicus potassium voltage-gated channel, shaker-related subfamily, member 4 (Kcna4), mRNA [NM_012971]
Kcnc4	A_64_P220122	0.0223118	-1.56206	Rattus norvegicus potassium voltage gated channel, Shaw-related subfamily, member 4 (Kcnc4), mRNA [NM_001122776]
Kcnd2	A_42_P539787	0.00147561	-2.18285	Rattus norvegicus potassium voltage-gated channel, Shal-related subfamily, member 2 (Kcnd2), mRNA [NM_031730]
Kcnd3	A_64_P050540	0.00721676	-2.81757	Rattus norvegicus potassium voltage-gated channel, Shal-related subfamily, member 3 (Kcnd3), transcript variant 1, mRNA [NM_001270962]
Kcng1	A_64_P097376	0.0133585	-1.67788	Rattus norvegicus potassium voltage-gated channel, subfamily G, member 1 (Kcng1), mRNA [NM_001106545]
Kcng4	A_64_P097360	0.00219923	1.87215	Rattus norvegicus potassium voltage-gated channel, subfamily G, member 4 (Kcng4), mRNA [NM_001107435]
Kcnh2	A_64_P066081	0.0490116	-1.66011	Rattus norvegicus potassium voltage-gated channel, subfamily H (eag-related), member 2 (Kcnh2), mRNA [NM_053949]
Kcnh6	A_64_P125350	0.0131512	-1.7393	Rattus norvegicus potassium voltage-gated channel, subfamily H (eag-related), member 6 (Kcnh6), mRNA [NM_053937]
Kcnip1	A_64_P064516	0.0353591	-2.15926	Rattus norvegicus Kv channel-interacting protein 1 (Kcnip1), transcript variant 1, mRNA [NM_001261387]
Kcnip4	A_64_P145947	0.0408274	-1.80602	Rattus norvegicus Kv channel interacting protein 4 (Kcnip4), mRNA [NM_181365]
Kcnj1	A_64_P395073	0.0339524	-1.74349	Rattus norvegicus (clone ROMK2) epithelial K+ channel mRNA, complete cds. [L29403]
Kcnj13	A_44_P449938	0.0324345	1.89284	Rattus norvegicus potassium inwardly-rectifying channel, subfamily J, member 13 (Kcnj13), mRNA [NM_053608]
Kcnj3	A_44_P452282	0.0267341	-2.62771	potassium inwardly-rectifying channel, subfamily J, member 3 (Kcnj3), mRNA [Source:RefSeq mRNA;Acc:NM_031610] [ENSRNOT00000007335]
Kcnk16	A_64_P055972	0.0499138	1.55255	Rattus norvegicus potassium channel, subfamily K, member 16 (Kcnk16), mRNA [NM_001109520]
Kcnk4	A_64_P114960	0.0100359	-2.41501	Rattus norvegicus potassium channel, subfamily K, member 4 (Kcnk4), mRNA [NM_053804]
Kcnq5	A_64_P149659	0.00127116	-1.87283	Rattus norvegicus potassium voltage-gated channel, KQT-like subfamily, member 5 (Kcnq5), mRNA [NM_001134643]
Kcns1	A_43_P12995	0.0142297	-1.8245	Rattus norvegicus potassium voltage-gated channel, delayed-rectifier, subfamily S, member 1 (Kcns1), mRNA [NM_053954]
Kcnt2	A_64_P078312	0.0314071	-1.78414	Rattus norvegicus potassium channel, subfamily T, member 2 (Kcnt2), mRNA [NM_198762]
Kif17	A_64_P081682	0.00884965	1.99186	PREDICTED: Rattus norvegicus kinesin family member 17 (Kif17), transcript variant X6, mRNA [XM_006239291]
Kif18b	A_42_P523070	0.0142375	1.58222	Rattus norvegicus kinesin family member 18B (Kif18b), mRNA [NM_001039019]
Kif21b	A_64_P000251	0.00096678	1.94383	Rattus norvegicus kinesin family member 21B (Kif21b), mRNA [NM_001105990]
Kif26a	A_64_P035192	0.0165881	1.55427	Rattus norvegicus kinesin family member 26A (Kif26a), mRNA [NM_001170348]
Kif2b	A_44_P408173	0.0109546	1.80304	Rattus norvegicus kinesin family member 2B (Kif2b), mRNA [NM_001005874]
Kif6	A_64_P118584	0.0266042	1.51326	PREDICTED: Rattus norvegicus kinesin family member 6 (Kif6), transcript variant X1, mRNA [XM_006226706]
Kirrel3	A_44_P450440	0.0173141	-1.54853	Rattus norvegicus kin of IRRE like 3 (Drosophila) (Kirrel3), mRNA [NM_001048215]
Klc1	A_64_P051786	0.0304934	-2.35576	Rattus norvegicus kinesin light chain 1 (Klc1), transcript variant B, mRNA [NM_001081973]
Klhdc8b	A_44_P506310	0.00957254	-1.55778	Rattus norvegicus kelch domain containing 8B (Klhdc8b), mRNA [NM_001007685]
Klhl14	A_42_P538527	0.024514	-2.06656	Rattus norvegicus kelch-like family member 14 (Klhl14), mRNA [NM_001108885]
Klhl17	A_44_P189292	0.00139826	-2.09527	Rattus norvegicus kelch-like family member 17 (Klhl17), mRNA [NM_145671]
Klra17	A_43_P10690	0.023077	2.7152	Rattus norvegicus killer cell lectin-like receptor, subfamily A, member 17 (Klra17), mRNA [NM_001172088]
Klra22	A_44_P266817	0.00302286	3.62946	Rattus norvegicus killer cell lectin-like receptor subfamily A, member 22 (Klra22), mRNA [NM_173291]
Klrb1a	A_42_P598304	0.0133744	2.42501	Rattus norvegicus killer cell lectin-like receptor subfamily B, member 1A (Klrb1a), mRNA [NM_001010964]
Klrb1b	A_44_P210547	0.00720459	1.5238	Rattus norvegicus killer cell lectin-like receptor subfamily B member 1B (Klrb1b), mRNA [NM_173292]
Klrb1c	A_64_P128558	0.0190496	2.44232	Rattus norvegicus killer cell lectin-like receptor subfamily B member 1C (Klrb1c), mRNA [NM_001085403]
Klrc1	A_64_P124973	0.00433769	2.04184	Rattus norvegicus killer cell lectin-like receptor subfamily C, member 1 (Klrc1), mRNA [NM_001037441]
Klrc2	A_64_P124984	0.00412255	3.1267	Rattus norvegicus killer cell lectin-like receptor subfamily C, member 2 (Klrc2), mRNA [NM_019261]
Klrd1	A_64_P161388	0.00766052	2.77025	Rattus norvegicus killer cell lectin-like receptor, subfamily D, member 1 (Klrd1), mRNA [NM_012745]
Klre1	A_44_P536089	0.00502058	4.1113	Rattus norvegicus killer cell lectin-like receptor, family E, member 1 (Klre1), mRNA [NM_181372]
Klri1	A_64_P159833	0.00200317	2.60953	Rattus norvegicus killer cell lectin-like receptor family I member 1 (Klri1), mRNA [NM_001012649]
Klri2	A_44_P590906	0.00514889	3.00336	Rattus norvegicus killer cell lectin-like receptor family I member 2 (Klri2), mRNA [NM_001012648]
Klrk1	A_64_P121826	0.04577	1.63859	Rattus norvegicus killer cell lectin-like receptor subfamily K, member 1 (Klrk1), mRNA [NM_133512]
Kmo	A_44_P496572	0.0159973	1.68432	Rattus norvegicus kynurenine 3-monooxygenase (kynurenine 3-hydroxylase) (Kmo), mRNA [NM_021593]
Krt2	A_64_P143340	0.0409106	-2.18904	Rattus norvegicus keratin 2 (Krt2), mRNA [NM_001008899]
Krt23	A_64_P096412	0.0297407	1.72836	Rattus norvegicus keratin 23 (histone deacetylase inducible) (Krt23), mRNA [NM_001008753]
Krt75	A_64_P129945	0.0393713	-1.63875	Rattus norvegicus keratin 75 (Krt75), mRNA [NM_001008828]
Krtap16-5	A_64_P071367	0.00925301	1.73223	Rattus norvegicus keratin associated protein 16-5 (Krtap16-5), mRNA [NM_001109424]
Krtap3-3	A_64_P101101	0.019483	-3.01967	PREDICTED: Rattus norvegicus keratin associated protein 3-3 (Krtap3-3), mRNA [XM_002724543]
Krtap8-1	A_64_P139195	0.0450606	1.78936	PREDICTED: Rattus norvegicus keratin associated protein 8-1 (Krtap8-1), mRNA [XM_002724689]
Ksr1	A_44_P368427	0.0173296	1.68121	Rattus norvegicus kinase suppressor of ras 1 (Ksr1), mRNA [NM_001108284]
L1td1	A_64_P136635	0.026118	1.68445	PREDICTED: Rattus norvegicus LINE-1 type transposase domain containing 1 (L1td1), mRNA [XM_001063462]
Lat2	A_64_P053189	0.0430573	1.58384	Rattus norvegicus linker for activation of T cells family, member 2 (Lat2), mRNA [NM_173840]
Lax1	A_42_P714166	0.0155204	1.55611	Rattus norvegicus lymphocyte transmembrane adaptor 1 (Lax1), mRNA [NM_001017491]
Lca5l	A_44_P974179	0.00952522	1.61251	Rattus norvegicus Leber congenital amaurosis 5-like (Lca5l), mRNA [NM_001017484]
Lcn3	A_64_P073829	0.0489357	1.52155	PREDICTED: Rattus norvegicus lipocalin 3 (Lcn3), mRNA [XM_006224315]
Ldb2	A_64_P099134	0.0128955	-1.55381	Rattus norvegicus LIM domain binding 2 (Ldb2), mRNA [NM_001106009]
Ldhal6b	A_44_P200858	0.0160699	1.57398	Rattus norvegicus lactate dehydrogenase A-like 6B (Ldhal6b), mRNA [NM_183334]
Ldhc	A_44_P370052	0.0171856	1.89946	Rattus norvegicus lactate dehydrogenase C (Ldhc), mRNA [NM_017266]
Ldlrad1	A_44_P845503	0.00486731	1.59381	PREDICTED: Rattus norvegicus low density lipoprotein receptor class A domain containing 1 (Ldlrad1), transcript variant X1, mRNA [XM_006225442]
Ldlrap1	A_64_P023083	0.00138403	2.00729	Rattus norvegicus low density lipoprotein receptor adaptor protein 1 (Ldlrap1), mRNA [NM_001109271]
Lefty2	A_64_P160308	0.00548459	1.86107	Rattus norvegicus Left-right determination factor 2 (Lefty2), mRNA [NM_001007556]
Lekr1	A_64_P026646	0.02635	2.48057	Rattus norvegicus similar to Restin, mRNA (cDNA clone MGC:187532 IMAGE:7455378), complete cds. [BC158627]
Leng8	A_64_P121318	0.00133895	1.54252	Rattus norvegicus leukocyte receptor cluster (LRC) member 8 (Leng8), mRNA [NM_001037790]
Lepr	A_43_P15244	0.00121717	1.89197	Rattus norvegicus leptin receptor (Lepr), mRNA [NM_012596]
Lgsn	A_44_P276097	0.0367647	1.81596	Rattus norvegicus lengsin, lens protein with glutamine synthetase domain (Lgsn), mRNA [NM_181383]
Lhfpl5	A_44_P536825	0.0399618	-2.40115	Rattus norvegicus lipoma HMGIC fusion partner-like 5 (Lhfpl5), mRNA [NM_001013906]
Lilrb3	A_44_P183638	0.0202882	2.41467	Rattus norvegicus leukocyte immunoglobulin-like receptor, subfamily B (with TM and ITIM domains), member 3 (Lilrb3), mRNA [NM_031713]
Lilrb4	A_64_P059728	0.0467098	2.41934	PREDICTED: Rattus norvegicus leukocyte immunoglobulin-like receptor, subfamily B, member 4 (Lilrb4), transcript variant X1, mRNA [XM_006228238]
Lilrc2	A_64_P039516	0.0286238	1.89136	Rattus norvegicus leukocyte immunoglobulin-like receptor, subfamily C, member 2 (Lilrc2), mRNA [NM_001100123]
Lim2	A_64_P148550	0.00228455	1.87889	Rattus norvegicus lens intrinsic membrane protein 2 (Lim2), mRNA [NM_053771]
Lingo1	A_44_P220519	0.0404561	-1.92509	Rattus norvegicus leucine rich repeat and Ig domain containing 1 (Lingo1), mRNA [NM_001100722]
Lipogenin	A_64_P142041	0.0137075	2.14166	Rattus norvegicus Lipogenin (Lipogenin), mRNA [NM_145790]
Lman2l	A_64_P122584	0.0113675	1.62267	Rattus norvegicus lectin, mannose-binding 2-like (Lman2l), mRNA [NM_001106900]
Lmbr1l	A_44_P999395	0.0106411	1.57148	Rattus norvegicus limb region 1 like (Lmbr1l), mRNA [NM_001013950]
Lnx1	A_44_P236407	0.00923002	-2.34484	Rattus norvegicus ligand of numb-protein X 1, E3 ubiquitin protein ligase (Lnx1), mRNA [NM_001108358]
LOC100233176	A_64_P134518	0.0418491	-2.12922	Rattus norvegicus hypothetical protein LOC100233176 (LOC100233176), transcript variant 2, mRNA [NM_001142942]
LOC100360296	A_64_P027645	0.024629	1.55564	PREDICTED: Rattus norvegicus BRCA2-interacting protein-like (LOC100360296), transcript variant X1, mRNA [XM_006257132]
LOC100361092	A_64_P121578	0.0377868	2.66716	Rattus norvegicus hypothetical protein LOC100361092 (LOC100361092), mRNA [NM_001287618]
LOC100361907	A_64_P106543	0.0374716	2.0285	PREDICTED: Rattus norvegicus complement factor H-related protein B (LOC100361907), transcript variant X1, mRNA [XM_003752645]
LOC100362110	A_64_P010109	0.0411327	1.95092	Rattus norvegicus LRRGT00155-like (LOC100362110), mRNA [NM_001177819]
LOC100362601	A_64_P007904	0.0487403	1.73801	PREDICTED: Rattus norvegicus PBPC1BS-like (LOC100362601), mRNA [XM_002725736]
LOC100364240	A_64_P111425	0.0205426	1.51328	PREDICTED: Rattus norvegicus BTB (POZ) domain containing 8-like (LOC100364240), mRNA [XM_002724929]
LOC100366030	A_64_P014058	0.0296653	1.52543	Rattus norvegicus rCG37858-like (LOC100366030), mRNA [NM_001177909]
LOC100366054	A_64_P056743	0.0393859	1.71105	Rattus norvegicus Da1-10-like (LOC100366054), mRNA [NM_001177830]
LOC100909409	A_64_P150326	0.00732799	3.02882	PREDICTED: Rattus norvegicus disks large homolog 5-like (LOC100909409), transcript variant X1, mRNA [XM_006227136]
LOC100909497	A_64_P029268	0.0198384	1.59053	PREDICTED: Rattus norvegicus putative PRAME family member 24-like (LOC100909497), mRNA [XM_003751334]
LOC100909605	A_64_P052610	0.000598496	2.06133	PREDICTED: Rattus norvegicus serine protease inhibitor A3F-like (LOC100909605), mRNA [XM_006225870]
LOC100909917	A_64_P096083	0.0170957	-1.50382	PREDICTED: Rattus norvegicus uncharacterized LOC100909917 (LOC100909917), ncRNA [XR_347502]
LOC100910419	A_64_P083559	0.0255722	1.52843	predicted gene, 21964 [Source:MGI Symbol;Acc:MGI:5439433] [ENSRNOT00000059172]
LOC100910801	A_64_P005148	0.00545809	1.77098	PREDICTED: Rattus norvegicus paired immunoglobulin-like type 2 receptor alpha-like (LOC100910801), mRNA [XM_003751151]
LOC100911190	A_64_P158345	0.0167299	2.87895	PREDICTED: Rattus norvegicus probable ATP-dependent RNA helicase DDX60-like (LOC100911190), mRNA [XM_006253066]
LOC100911249	A_64_P009549	0.0293502	-1.62804	PREDICTED: Rattus norvegicus interleukin-28A-like (LOC100911249), mRNA [XM_003748808]
LOC100911353	A_44_P187418	0.041964	-1.61273	PREDICTED: Rattus norvegicus uncharacterized LOC100911353 (LOC100911353), transcript variant X4, mRNA [XM_006228960]
LOC100911628	A_64_P010004	0.00193703	1.61876	PREDICTED: Rattus norvegicus EF-hand calcium-binding domain-containing protein 9-like (LOC100911628), mRNA [XM_003750798]
LOC100912010	A_64_P138785	0.0379704	1.51231	Protein LOC100912010; RCG38093 [Source:UniProtKB/TrEMBL;Acc:D3ZHF3] [ENSRNOT00000072125]
LOC100912076	A_44_P161579	0.0419259	-1.88267	PREDICTED: Rattus norvegicus HAUS augmin-like complex subunit 2-like (LOC100912076), mRNA [XM_003751899]
LOC100912216	A_44_P807585	0.00292327	1.65004	PREDICTED: Rattus norvegicus uncharacterized LOC100912216 (LOC100912216), transcript variant X1, mRNA [XM_006220946]
LOC100912242	A_64_P036016	0.0310996	2.60571	PREDICTED: Rattus norvegicus nucleolar RNA helicase 2-like (LOC100912242), misc_RNA [XR_355295]
LOC100912610	A_64_P027536	0.0308178	1.59602	PREDICTED: Rattus norvegicus major urinary protein-like (LOC100912610), transcript variant X3, mRNA [XM_006225337]
LOC100912724	A_44_P154298	0.0465481	2.44689	PREDICTED: Rattus norvegicus mast cell protease 8-like (LOC100912724), transcript variant X1, mRNA [XM_003752804]
LOC100912988	A_64_P099424	0.00761531	1.524	PREDICTED: Rattus norvegicus uncharacterized LOC100912988 (LOC100912988), transcript variant X1, ncRNA [XR_147149]
LOC102546375	A_64_P139186	0.0053385	1.64398	PREDICTED: Rattus norvegicus uncharacterized LOC102546375 (LOC102546375), ncRNA [XR_349491]
LOC102546717	A_64_P070403	0.0336823	1.56339	PREDICTED: Rattus norvegicus uncharacterized LOC102546717 (LOC102546717), transcript variant X2, ncRNA [XR_360393]
LOC102548134	A_64_P102768	0.0387522	2.02381	PREDICTED: Rattus norvegicus uncharacterized LOC102548134 (LOC102548134), transcript variant X2, ncRNA [XR_349135]
LOC102548478	A_64_P035669	0.0451346	1.5181	PREDICTED: Rattus norvegicus uncharacterized LOC102548478 (LOC102548478), mRNA [XM_006227342]
LOC102550773	A_64_P115292	0.0283626	1.64881	PREDICTED: Rattus norvegicus rho GTPase-activating protein 20-like (LOC102550773), mRNA [XM_006232463]
LOC102551549	A_64_P009616	0.00486594	2.31093	PREDICTED: Rattus norvegicus uncharacterized LOC102551549 (LOC102551549), transcript variant X1, ncRNA [XR_352253]
LOC102551633	A_64_P081662	0.0462151	1.50072	PREDICTED: Rattus norvegicus sperm motility kinase W-like (LOC102551633), mRNA [XM_006225975]
LOC102552106	A_64_P037373	0.0165903	1.84811	PREDICTED: Rattus norvegicus paired immunoglobulin-like type 2 receptor beta-like (LOC102552106), mRNA [XM_006249037]
LOC102552195	A_64_P131361	0.0446565	1.55623	PREDICTED: Rattus norvegicus uncharacterized LOC102552195 (LOC102552195), misc_RNA [XR_349098]
LOC102552796	A_64_P031645	0.00202412	2.09124	PREDICTED: Rattus norvegicus protocadherin gamma-A6-like (LOC102552796), mRNA [XM_006254645]
LOC102553691	A_64_P143467	0.0157877	1.72461	PREDICTED: Rattus norvegicus spermatogenesis-associated protein 31C2-like (LOC102553691), mRNA [XM_006225792]
LOC102553974	A_64_P033029	0.000758993	1.71026	PREDICTED: Rattus norvegicus interferon-induced guanylate-binding protein 1-like (LOC102553974), mRNA [XM_006233429]
LOC102554096	A_64_P393579	0.0176833	2.19894	PREDICTED: Rattus norvegicus guanylate-binding protein 6-like (LOC102554096), transcript variant X1, mRNA [XM_006250610]
LOC102554102	A_64_P077275	0.0270803	2.1635	PREDICTED: Rattus norvegicus tripartite motif-containing protein 30A-like (LOC102554102), transcript variant X1, mRNA [XM_006229915]
LOC102554161	A_64_P037035	0.0264205	2.38963	PREDICTED: Rattus norvegicus uncharacterized LOC102554161 (LOC102554161), transcript variant X2, mRNA [XM_006227120]
LOC102554917	A_64_P082296	0.0215692	1.60725	PREDICTED: Rattus norvegicus homeobox protein goosecoid-like (LOC102554917), mRNA [XM_006228360]
LOC102556514	A_64_P105338	0.00546138	1.80942	PREDICTED: Rattus norvegicus complement C1s subcomponent-like (LOC102556514), misc_RNA [XR_346300]
LOC102556908	A_64_P155064	0.00486812	1.66266	PREDICTED: Rattus norvegicus probable N-acetyltransferase CML2-like (LOC102556908), transcript variant X2, mRNA [XM_006224979]
LOC102557071	A_64_P138534	0.00385348	1.84854	PREDICTED: Rattus norvegicus CD99 antigen-like protein 2-like (LOC102557071), mRNA [XM_006227023]
LOC102557585	A_64_P137626	0.0218463	1.70882	PREDICTED: Rattus norvegicus sperm motility kinase W-like (LOC102557585), partial mRNA [XM_006227105]
LOC24906	A_44_P469531	0.00271518	1.95712	Rattus norvegicus RoBo-1 (LOC24906), mRNA [NM_031537]
LOC257650	A_44_P545462	0.0329155	1.50032	Rattus norvegicus hippyragranin (LOC257650), mRNA [NM_147142]
LOC286960	A_44_P118695	0.00893115	1.99977	Rattus norvegicus preprotrypsinogen IV (LOC286960), mRNA [NM_173301]
LOC290595	A_44_P478144	0.0246979	1.7299	Rattus norvegicus hypothetical gene supported by AF152002 (LOC290595), mRNA [NM_001106063]
LOC290876	A_43_P22695	0.00800202	1.95716	Rattus norvegicus similar to RIKEN cDNA 1700029H14 (LOC290876), mRNA [NM_001037182]
LOC291276	A_64_P152411	0.0180155	1.81923	isopentenyl-diphosphate delta isomerase 2 (Idi2), mRNA [Source:RefSeq mRNA;Acc:NM_001192008] [ENSRNOT00000045035]
LOC291863	A_44_P555689	0.00244117	1.86541	Rattus norvegicus carboxylesterase-like (LOC291863), mRNA [NM_001013889]
LOC299192	A_64_P052957	0.0276061	1.54855	PREDICTED: Rattus norvegicus acyl-coenzyme A thioesterase 5-like (LOC299192), mRNA [XM_006225845]
LOC299282	A_44_P412140	0.0109278	1.86792	Rattus norvegicus Serine protease inhibitor (LOC299282), mRNA [NM_182474]
LOC300308	A_64_P084479	0.0281024	1.52676	Rattus norvegicus similar to hypothetical protein 4930509O22 (LOC300308), mRNA [NM_001013952]
LOC360933	A_64_P078025	0.00567258	2.81841	Rattus norvegicus similar to Ac1591 (LOC360933), mRNA [NM_001047903]
LOC361346	A_44_P546117	0.0114851	1.53967	Rattus norvegicus similar to chromosome 18 open reading frame 54 (LOC361346), mRNA [NM_001017462]
LOC361914	A_64_P000525	0.020816	1.93509	Rattus norvegicus similar to solute carrier family 7 (cationic amino acid transporter, y+ system), member 12 (LOC361914), mRNA [NM_001017465]
LOC361942	A_64_P095403	0.00293498	1.81002	Rattus norvegicus LRRG00116 mRNA, complete cds. [AY539867]
LOC362863	A_44_P966471	0.0345324	1.95065	Rattus norvegicus first gene upstream of Nt5dc3 (LOC362863), mRNA [NM_001170605]
LOC364556	A_64_P101013	0.00341619	1.68079	Rattus norvegicus Ab1-351 mRNA, complete cds. [AY325145]
LOC365499	A_64_P025368	0.0148156	-2.11298	PREDICTED: Rattus norvegicus sperm motility kinase Y-like (LOC365499), transcript variant X3, mRNA [XM_006222919]
LOC365791	A_64_P068878	0.0122291	1.50532	Protein LOC365791 [Source:UniProtKB/TrEMBL;Acc:E9PSP8] [ENSRNOT00000048546]
LOC494539	A_64_P226131	0.000511587	2.1018	Rattus norvegicus clone 27B1A-RBSC spectrin beta-like polypeptide mRNA, complete cds. [AY856054]
LOC498339	A_64_P150779	0.023938	1.62582	Rattus norvegicus LRRGT00190 (LOC498339), mRNA [NM_001047928]
LOC499219	A_64_P017408	0.0136623	1.90232	Rattus norvegicus hypothetical protein LOC499219 (LOC499219), mRNA [NM_001047938]
LOC499542	A_64_P087698	0.0451092	1.77633	Rattus norvegicus LRRGT00178 (LOC499542), mRNA [NM_001047943]
LOC499565	A_44_P128115	0.00754643	1.73087	Rattus norvegicus LRRGT00038 (LOC499565), mRNA [NM_001047946]
LOC499715	A_44_P552670	0.000734305	2.40922	Rattus norvegicus LRRGT00095 (LOC499715), mRNA [NM_001047950]
LOC500331	A_64_P145646	0.0212542	1.67018	Rattus norvegicus similar to osteoclast inhibitory lectin (LOC500331), mRNA [NM_001024337]
LOC500594	A_64_P031906	0.0413057	1.62233	Rattus norvegicus LRRGT00162 (LOC500594), mRNA [NM_001047958]
LOC500700	A_64_P073743	0.02853	2.01657	PREDICTED: Rattus norvegicus similar to chromosome 14 open reading frame 145 (LOC500700), misc_RNA [XR_355022]
LOC500990	A_44_P662325	0.0158211	1.59549	Rattus norvegicus similar to RIKEN cDNA 4931429L15 (LOC500990), mRNA [NM_001037364]
LOC501315	A_64_P068027	0.0221378	-1.83293	PREDICTED: Rattus norvegicus hypothetical gene supported by BC082068 (LOC501315), transcript variant X2, mRNA [XM_006255040]
LOC501467	A_64_P012846	0.0325195	2.00424	PREDICTED: Rattus norvegicus disks large homolog 5-like (LOC501467), transcript variant X1, mRNA [XM_006227100]
LOC502907	A_64_P037515	0.0362907	2.28308	PREDICTED: Rattus norvegicus T-cell surface glycoprotein YE1/48-like (LOC502907), transcript variant X5, mRNA [XM_006237121]
LOC678893	A_64_P026843	0.0118862	1.57043	PREDICTED: Rattus norvegicus similar to Protein KIAA0247 precursor (LOC678893), transcript variant X5, mRNA [XM_006225835]
LOC679045	A_64_P220198	0.00213073	1.99687	EST348675 Rat gene index, normalized rat, norvegicus, Bento Soares Rattus norvegicus cDNA clone RGIED01 5' end, mRNA sequence [AW917371]
LOC679368	A_64_P056079	0.0100551	-2.06506	PREDICTED: Rattus norvegicus pyrethroid hydrolase Ces2e-like (LOC679368), mRNA [XM_001056053]
LOC679730	A_64_P021221	0.0131975	1.88927	PREDICTED: Rattus norvegicus hypothetical protein LOC679730 (LOC679730), mRNA [XM_006227158]
LOC679730	A_64_P053031	0.0323432	-1.65364	PREDICTED: Rattus norvegicus hypothetical protein LOC679730 (LOC679730), transcript variant X2, mRNA [XM_006255364]
LOC679825	A_64_P327121	0.0157933	1.80389	Rattus norvegicus similar to retinoic acid early transcript 1L (LOC679825), mRNA [NM_001161691]
LOC679825	A_64_P032614	0.0452319	1.50888	Rattus norvegicus similar to retinoic acid early transcript 1L (LOC679825), mRNA [NM_001161691]
LOC680227	A_64_P021085	0.035042	1.5749	Rattus norvegicus LRRGT00193 (LOC680227), mRNA [NM_001047974]
LOC680813	A_64_P083745	0.0124288	3.83397	PREDICTED: Rattus norvegicus hypothetical protein LOC680813 (LOC680813), mRNA [XM_006227385]
LOC680967	A_44_P333281	0.00911435	1.5284	PREDICTED: Rattus norvegicus ras-related protein Rab-1A-like (LOC680967), mRNA [XM_006240804]
LOC681308	A_64_P042134	0.0117711	1.67515	PREDICTED: Rattus norvegicus hypothetical protein LOC681308 (LOC681308), mRNA [XM_006255375]
LOC681364	A_64_P070751	0.049039	1.79389	PREDICTED: Rattus norvegicus uncharacterized LOC681364 (LOC681364), mRNA [XM_006255046]
LOC681544	A_64_P024395	0.0103674	1.80325	PREDICTED: Rattus norvegicus histidine-rich glycoprotein-like (LOC681544), transcript variant X2, mRNA [XM_006221183]
LOC683313	A_64_P134075	0.0286696	1.83414	Rattus norvegicus similar to keratin complex 2, basic, gene 6a (LOC683313), mRNA [NM_001101007]
LOC683684	A_64_P073334	0.0298429	2.05483	transmembrane protein 29 [Source:MGI Symbol;Acc:MGI:1923420] [ENSRNOT00000075757]
LOC685116	A_64_P158198	0.00114143	2.039	PREDICTED: Rattus norvegicus interferon-induced guanylate-binding protein 1-like (LOC685116), mRNA [XM_003753681]
LOC685125	A_64_P006525	0.0346119	1.73522	PREDICTED: Rattus norvegicus disks large homolog 5-like (LOC685125), partial mRNA [XM_006255360]
LOC685157	A_64_P156448	0.0188619	1.74522	Rattus norvegicus similar to paired immunoglobin-like type 2 receptor beta (LOC685157), mRNA [NM_001115044]
LOC685183	A_64_P145828	0.0232597	1.64893	PREDICTED: Rattus norvegicus disks large homolog 5-like (LOC685183), transcript variant X1, mRNA [XM_006222691]
LOC685183	A_64_P084059	0.0370131	2.01844	PREDICTED: Rattus norvegicus disks large homolog 5-like (LOC685183), mRNA [XM_006255374]
LOC685438	A_64_P164498	0.0230882	1.56866	PREDICTED: Rattus norvegicus paired immunoglobulin-like type 2 receptor beta-2-like (LOC685438), transcript variant X2, mRNA [XM_006221313]
LOC685722	A_64_P045176	0.0277342	2.26359	Rattus norvegicus hypothetical protein LOC685722 (LOC685722), mRNA [NM_001109479]
LOC687005	A_64_P043902	0.00984157	1.6547	PREDICTED: Rattus norvegicus nidogen-2-like (LOC687005), transcript variant X1, mRNA [XM_006224307]
LOC687035	A_64_P059540	0.0165803	1.82221	PREDICTED: Rattus norvegicus E3 ubiquitin-protein ligase TRIM56-like (LOC687035), transcript variant X1, mRNA [XM_001076813]
LOC687082	A_64_P076648	0.00958119	3.25546	PREDICTED: Rattus norvegicus olfactory receptor 508-like (LOC687082), partial mRNA [XM_001077021]
LOC688459	A_44_P654498	0.0175226	1.60985	Rattus norvegicus hypothetical protein LOC688459 (LOC688459), mRNA [NM_001109502]
LOC688649	A_64_P052892	0.0345507	1.77666	PREDICTED: Rattus norvegicus disks large homolog 5-like (LOC688649), transcript variant X3, mRNA [XM_006255369]
LOC688649	A_44_P330847	0.0399023	1.65248	PREDICTED: Rattus norvegicus disks large homolog 5-like (LOC688649), mRNA [XM_006227025]
LOC688649	A_64_P140323	0.0296519	1.67933	PREDICTED: Rattus norvegicus disks large homolog 5-like (LOC688649), transcript variant X3, mRNA [XM_006255369]
LOC688649	A_64_P099583	0.0412303	1.96562	PREDICTED: Rattus norvegicus disks large homolog 5-like (LOC688649), transcript variant X3, mRNA [XM_006255369]
LOC688858	A_64_P086230	0.000519185	2.66255	PREDICTED: Rattus norvegicus CD209 antigen-like protein E-like (LOC688858), mRNA [XM_006221240]
LOC688970	A_64_P021109	0.00917383	1.73575	PREDICTED: Rattus norvegicus sperm motility kinase X-like (LOC688970), mRNA [XM_002725310]
LOC689220	A_64_P129300	0.012794	1.76196	PREDICTED: Rattus norvegicus cystatin-S-like (LOC689220), mRNA [XM_003753803]
LOC689258	A_64_P047437	0.00652622	2.71135	PREDICTED: Rattus norvegicus sperm motility kinase X-like (LOC689258), mRNA [XM_006227092]
LOC689437	A_64_P046253	0.0499088	2.24784	PREDICTED: Rattus norvegicus uncharacterized LOC689437 (LOC689437), mRNA [XM_001070793]
LOC689453	A_64_P066782	0.0291123	2.81894	PREDICTED: Rattus norvegicus hypothetical protein LOC689453 (LOC689453), transcript variant X1, mRNA [XM_006255043]
LOC689635	A_64_P012165	0.0475124	1.77842	PREDICTED: Rattus norvegicus disks large homolog 5-like (LOC689635), mRNA [XM_006227024]
LOC689757	A_64_P026222	0.0107956	1.73287	Rattus norvegicus similar to osteoclast inhibitory lectin (LOC689757), mRNA [NM_001101019]
LOC689766	A_64_P072455	0.0112365	2.87575	Rattus norvegicus hypothetical protein LOC689766 (LOC689766), mRNA [NM_001109549]
LOC690020	A_64_P054836	0.0213028	1.54222	PREDICTED: Rattus norvegicus killer cell lectin-like receptor 2-like (LOC690020), transcript variant X1, mRNA [XM_001072955]
LOC690097	A_64_P166316	0.0150416	2.36345	PREDICTED: Rattus norvegicus killer cell lectin-like receptor 7-like (LOC690097), transcript variant X1, mRNA [XM_003753951]
LOC690276	A_64_P014627	0.0300609	2.19429	Rattus norvegicus hypothetical protein LOC690276 (LOC690276), mRNA [NM_001109573]
LOC690286	A_64_P033710	0.00287794	1.81368	hepatic leukemia factor [Source:MGI Symbol;Acc:MGI:96108] [ENSRNOT00000055664]
LOC690288	A_44_P409965	0.027961	1.57098	PREDICTED: Rattus norvegicus similar to Dynein heavy chain at 16F CG7092-PA (LOC690288), mRNA [XM_006250424]
LOC690507	A_64_P109292	0.0479417	2.02736	PREDICTED: Rattus norvegicus similar to Vomeromodulin (LOC690507), partial mRNA [XM_006227215]
LOC690948	A_64_P053124	0.0154611	1.54336	PREDICTED: Rattus norvegicus leukocyte immunoglobulin-like receptor subfamily B member 3-like (LOC690948), mRNA [XM_006223019]
LOC691046	A_64_P097984	0.0148657	1.84554	PREDICTED: Rattus norvegicus uncharacterized LOC691046 (LOC691046), transcript variant X2, mRNA [XM_006232469]
LOC691113	A_64_P110079	0.00180713	1.92592	PREDICTED: Rattus norvegicus hypothetical protein LOC691113 (LOC691113), transcript variant X1, mRNA [XM_001076881]
LOC691141	A_64_P086799	0.0496872	1.63342	Rattus norvegicus hypothetical protein LOC691141 (LOC691141), mRNA [NM_001109624]
LOC691194	A_64_P129154	0.00606911	1.93249	PREDICTED: Rattus norvegicus mas-related G-protein coupled receptor member X2-like (LOC691194), mRNA [XM_001077174]
LOC691551	A_64_P019021	0.0403663	1.61848	RIKEN cDNA 4933427G17 gene [Source:MGI Symbol;Acc:MGI:1921716] [ENSRNOT00000039447]
LOC691603	A_64_P155603	0.0151454	3.41623	PREDICTED: Rattus norvegicus mast cell protease 8-like (LOC691603), mRNA [XM_003751469]
LOC691712	A_64_P013753	0.0251164	2.30488	PREDICTED: Rattus norvegicus disks large homolog 5-like (LOC691712), mRNA [XM_006222689]
LOC691850	A_64_P022540	0.00995597	1.75615	PREDICTED: Rattus norvegicus hypothetical protein LOC691850 (LOC691850), transcript variant X2, mRNA [XM_006221949]
Lonrf2	A_44_P166524	0.0252762	-2.45209	Protein Lonrf2 [Source:UniProtKB/TrEMBL;Acc:D3ZX48] [ENSRNOT00000033964]
Loxhd1	A_64_P015104	0.0318219	-1.70601	Rattus norvegicus lipoxygenase homology domains 1 (Loxhd1), mRNA [NM_001106132]
Lpar4	A_44_P902018	0.00761153	1.91598	Rattus norvegicus lysophosphatidic acid receptor 4 (Lpar4), mRNA [NM_001106940]
Lpcat4	A_44_P279024	0.00756282	-2.80916	Rattus norvegicus lysophosphatidylcholine acyltransferase 4 (Lpcat4), mRNA [NM_001106494]
Lrfn2	A_43_P18332	0.0453252	-1.59137	Rattus norvegicus leucine rich repeat and fibronectin type III domain containing 2 (Lrfn2), mRNA [NM_001039699]
Lrp5	A_64_P095068	0.040262	-1.93161	Rattus norvegicus low density lipoprotein receptor-related protein 5 (Lrp5), mRNA [NM_001106321]
Lrr1	A_64_P123288	0.0257845	1.57385	Rattus norvegicus leucine rich repeat protein 1 (Lrr1), mRNA [NM_001109483]
Lrrc19	A_64_P088071	0.025605	5.21233	Rattus norvegicus leucine rich repeat containing 19 (Lrrc19), mRNA [NM_001109413]
Lrrc3	A_64_P147313	0.0283091	-1.79532	Rattus norvegicus leucine rich repeat containing 3 (Lrrc3), mRNA [NM_145679]
Lrrc34	A_64_P027752	0.00190873	2.33411	Rattus norvegicus leucine rich repeat containing 34 (Lrrc34), mRNA [NM_001044696]
Lrrc39	A_44_P478176	0.00551421	2.05936	Rattus norvegicus leucine rich repeat containing 39 (Lrrc39), mRNA [NM_001109637]
Lrrc4b	A_43_P16635	0.0324795	-2.15492	Rattus norvegicus leucine rich repeat containing 4B (Lrrc4b), mRNA [NM_001271081]
Lrrc6	A_64_P060069	0.00919213	1.58865	Rattus norvegicus leucine rich repeat containing 6 (Lrrc6), mRNA [NM_001025659]
Lrrc71	A_64_P140881	0.00448776	3.39135	Rattus norvegicus leucine rich repeat containing 71 (Lrrc71), mRNA [NM_001107701]
Lrrc71	A_64_P140886	0.00365689	1.7492	Rattus norvegicus leucine rich repeat containing 71 (Lrrc71), mRNA [NM_001107701]
Lrsam1	A_42_P453959	0.00207199	-1.62242	Rattus norvegicus leucine rich repeat and sterile alpha motif containing 1 (Lrsam1), mRNA [NM_001107833]
Lsamp	A_64_P037813	0.030704	-1.96024	Rattus norvegicus limbic system-associated membrane protein (Lsamp), mRNA [NM_017242]
Lst1	A_43_P12274	0.048301	2.0492	Rattus norvegicus leukocyte specific transcript 1 (Lst1), mRNA [NM_022634]
Ltf	A_64_P030841	0.027576	1.56307	Rattus norvegicus lactotransferrin (Ltf), mRNA [NM_001106864]
Luc7l2	A_64_P095655	0.0117648	1.88485	PREDICTED: Rattus norvegicus LUC7-like 2 (S. cerevisiae) (Luc7l2), transcript variant X7, mRNA [XM_006236318]
Ly49i2	A_44_P360539	0.00648027	4.23297	Rattus norvegicus Ly49 inhibitory receptor 2 (Ly49i2), mRNA [NM_152848]
Ly49i4	A_64_P019907	0.0258604	3.45085	Rattus norvegicus Ly49 inhibitory receptor 4 (Ly49i4), mRNA [NM_001009495]
Ly49i5	A_64_P103455	0.0368007	1.7114	Rattus norvegicus Ly49 inhibitory receptor 5 (Ly49i5), mRNA [NM_001009501]
Ly49i7	A_44_P821875	0.0278659	2.48124	Rattus norvegicus immunoreceptor Ly49i7 (Ly49i7), mRNA [NM_001009500]
Ly49s3	A_44_P111662	0.000716301	4.92179	Rattus norvegicus Ly-49 stimulatory receptor 3 (Ly49s3), mRNA [NM_153726]
Ly49s5	A_64_P032777	0.0173705	2.86757	Rattus norvegicus Ly49 stimulatory receptor 5 (Ly49s5), mRNA [NM_001012749]
Ly49s6	A_64_P019170	0.0080738	4.06201	Rattus norvegicus Ly49 stimulatory receptor 6 (Ly49s6), mRNA [NM_001009488]
Ly49s7	A_44_P118897	0.0270244	1.78166	Rattus norvegicus Ly49 stimulatory receptor 7 (Ly49s7), mRNA [NM_001009494]
Ly49s7	A_64_P137001	0.0198312	2.46631	Rattus norvegicus Ly49 stimulatory receptor 7 (Ly49s7), mRNA [NM_001009494]
Ly49si1	A_64_P077692	0.0105521	2.98762	Rattus norvegicus immunoreceptor Ly49si1 (Ly49si1), mRNA [NM_001009497]
Ly49si2	A_64_P112170	0.00836499	2.68168	Rattus norvegicus immunoreceptor Ly49si2 (Ly49si2), mRNA [NM_001009498]
Ly6g6d	A_64_P136714	0.0210849	1.80133	Rattus norvegicus lymphocyte antigen 6 complex, locus G6D (Ly6g6d), mRNA [NM_001001970]
Ly6g6f	A_44_P351263	0.00533021	1.6324	Rattus norvegicus lymphocyte antigen 6 complex, locus G6F (Ly6g6f), mRNA [NM_001003691]
Ly9	A_44_P440719	0.00458686	2.07599	Rattus norvegicus lymphocyte antigen 9 (Ly9), mRNA [NM_001191673]
Lyl1	A_64_P015549	0.0386493	1.55989	Rattus norvegicus lymphoblastic leukemia derived sequence 1 (Lyl1), mRNA [NM_001007677]
Lyzl4	A_43_P19279	0.00669998	1.66831	Rattus norvegicus lysozyme-like 4 (Lyzl4), mRNA [NM_001246183]
Maats1	A_43_P20984	0.0269508	1.87738	Protein Maats1 [Source:UniProtKB/TrEMBL;Acc:D3ZBC9] [ENSRNOT00000040773]
Madd	A_44_P203195	0.0375915	-1.6772	Rattus norvegicus MAP-kinase activating death domain (Madd), mRNA [NM_053585]
Mageb16	A_44_P215646	0.0299255	2.21374	Rattus norvegicus melanoma antigen family B, 16 (Mageb16), mRNA [NM_001025013]
Man1a1	A_64_P138041	0.0418133	1.6767	Rattus norvegicus Aa2-166 mRNA, complete cds. [AY325164]
Maneal	A_44_P140498	0.0117853	-1.5772	mannosidase, endo-alpha-like [Source:MGI Symbol;Acc:MGI:2684896] [ENSRNOT00000038055]
Mansc4	A_64_P019505	0.0121936	1.62359	Protein Mansc4 [Source:UniProtKB/TrEMBL;Acc:D4ADQ5] [ENSRNOT00000055463]
Map3k10	A_44_P440686	0.0175996	-1.5087	Rattus norvegicus mitogen activated protein kinase kinase kinase 10 (Map3k10), mRNA [NM_001191621]
Map3k13	A_64_P071740	0.0384545	1.7012	Rattus norvegicus similar to mitogen-activated protein kinase kinase kinase 13; leucine zipper-bearing kinase, mRNA (cDNA clone MGC:94134 IMAGE:7127060), complete cds. [BC081976]
Mapk10	A_44_P482281	0.0301698	-1.50983	Rattus norvegicus mitogen activated protein kinase 10 (Mapk10), transcript variant 2, mRNA [NM_012806]
Mapk12	A_64_P131111	0.0109048	2.05045	Rattus norvegicus mitogen-activated protein kinase 12, mRNA (cDNA clone IMAGE:7122406), partial cds. [BC081950]
Mapk8ip2	A_43_P21136	0.0419602	-2.56394	Mitogen-activated protein kinase 8 interacting protein 2; Protein Mapk8ip2 [Source:UniProtKB/TrEMBL;Acc:G3V9M2] [ENSRNOT00000055792]
Mark4	A_64_P142214	0.0217571	-2.06584	Rattus norvegicus MAP/microtubule affinity-regulating kinase 4 (Mark4), mRNA [NM_001191071]
Mau2	A_64_P117166	0.0178789	1.55029	Rattus norvegicus MAU2 sister chromatid cohesion factor (Mau2), transcript variant 1, mRNA [NM_001106077]
Mbd3l2	A_64_P081496	0.0249673	1.62253	PREDICTED: Rattus norvegicus methyl-CpG binding domain protein 3-like 2 (Mbd3l2), mRNA [XM_001075118]
Mcat	A_44_P117234	0.0360059	-1.50367	Rattus norvegicus malonyl CoA:ACP acyltransferase (mitochondrial) (Mcat), mRNA [NM_001191788]
Mcpt2	A_44_P238556	0.0451294	3.22823	Rattus norvegicus mast cell protease 2 (Mcpt2), mRNA [NM_172044]
Mcpt4	A_44_P292518	0.00127336	1.8092	Rattus norvegicus mast cell protease 4 (Mcpt4), mRNA [NM_019321]
Mcpt8	A_64_P068192	0.023443	3.27788	Rattus norvegicus mast cell protease 8 (Mcpt8), mRNA [NM_021598]
Mcpt8l2	A_44_P530801	0.0273024	1.81515	Rattus norvegicus mast cell protease 8-like 2 (Mcpt8l2), mRNA [NM_001135010]
Mcpt9	A_64_P124294	0.027692	3.29514	Rattus norvegicus mast cell protease 9 (Mcpt9), mRNA [NM_019323]
Med16	A_44_P291060	0.0096839	-1.63807	Rattus norvegicus mediator complex subunit 16 (Med16), mRNA [NM_001106768]
Med20	A_64_P265262	0.00412737	-1.95675	Rattus norvegicus mediator complex subunit 20 (Med20), transcript variant 2, mRNA [NM_001277367]
Med21	A_64_P120457	0.0125174	1.61765	mediator of RNA polymerase II transcription subunit 21 [Source:RefSeq peptide;Acc:NP_001101365] [ENSRNOT00000002500]
Meiob	A_64_P015562	0.0149716	2.02667	Rattus norvegicus meiosis specific with OB domains (Meiob), mRNA [NM_001115033]
Mesp2	A_64_P045117	0.0239878	-1.59052	Rattus norvegicus mesoderm posterior 2 homolog (mouse) (Mesp2), mRNA [NM_001106273]
Met	A_44_P318553	0.000952937	1.73732	Rattus norvegicus met proto-oncogene (Met), mRNA [NM_031517]
Mettl20	A_44_P273885	0.0088051	1.52359	Rattus norvegicus methyltransferase like 20 (Mettl20), mRNA [NM_198772]
Mfsd8	A_44_P557338	9.19297e-05	2.04592	Rattus norvegicus major facilitator superfamily domain containing 8 (Mfsd8), mRNA [NM_001047910]
Mga	A_44_P931186	0.0044407	1.50388	PREDICTED: Rattus norvegicus MGA, MAX dimerization protein (Mga), mRNA [XM_006224646]
MGC108823	A_64_P093124	0.0395556	1.67422	Rattus norvegicus similar to interferon-inducible GTPase (MGC108823), mRNA [NM_001012353]
MGC116197	A_64_P156827	0.0181311	-4.87443	Rattus norvegicus similar to RIKEN cDNA 1700001E04 (MGC116197), mRNA [NM_001025755]
MGC93861	A_64_P109471	0.00288775	1.66176	Rattus norvegicus hypothetical protein LOC682010 (MGC93861), mRNA [NM_001044281]
Micu3	A_64_P147154	0.0180166	-1.69831	Rattus norvegicus mitochondrial calcium uptake family, member 3 (Micu3), mRNA [NM_001191892]
Milr1	A_43_P12080	0.00105046	2.14484	Rattus norvegicus mast cell immunoglobulin-like receptor 1 (Milr1), mRNA [NM_021585]
Mlana	A_64_P043536	0.0480131	1.78127	Rattus norvegicus melan-A (Mlana), mRNA [NM_001106348]
Mlip	A_64_P127789	0.0304398	1.70828	PREDICTED: Rattus norvegicus muscular LMNA-interacting protein (Mlip), mRNA [XM_006243423]
Mlxip	A_64_P034014	0.0340419	1.52626	Protein Mlxip [Source:UniProtKB/TrEMBL;Acc:F1M051] [ENSRNOT00000001690]
Mmp12	A_44_P555271	0.0457202	2.2981	Rattus norvegicus matrix metallopeptidase 12 (Mmp12), mRNA [NM_053963]
Mmp17	A_64_P111898	0.0113258	1.54975	Rattus norvegicus matrix metallopeptidase 17 (Mmp17), mRNA [NM_001105925]
Mmp7	A_43_P11590	0.0135981	3.96681	Rattus norvegicus matrix metallopeptidase 7 (Mmp7), mRNA [NM_012864]
Mmp9	A_44_P501112	0.047137	1.7673	Rattus norvegicus matrix metallopeptidase 9 (Mmp9), mRNA [NM_031055]
Mms22l	A_64_P397198	0.0228412	1.68373	Rattus norvegicus MMS22-like, DNA repair protein (Mms22l), mRNA [NM_001135780]
Mnda	A_44_P161332	0.00548631	3.13047	PREDICTED: Rattus norvegicus myeloid cell nuclear differentiation antigen (Mnda), transcript variant X1, mRNA [XM_006250320]
Mnda	A_64_P138470	0.0190059	2.0729	Rattus norvegicus myeloid cell nuclear differentiation antigen (Mnda), mRNA [NM_001012029]
Mpo	A_44_P302675	0.0282396	1.68561	Rattus norvegicus myeloperoxidase (Mpo), mRNA [NM_001107036]
Mrgprd	A_64_P085481	0.0169546	-1.54491	Rattus norvegicus MAS-related GPR, member D (Mrgprd), mRNA [NM_001001506]
Mrgprx2	A_64_P146007	0.00170661	2.54185	Rattus norvegicus MAS-related GPR, member X2 (Mrgprx2), mRNA [NM_001002280]
Mroh4	A_44_P366157	0.0244587	1.86815	PREDICTED: Rattus norvegicus maestro heat-like repeat family member 4 (Mroh4), transcript variant X6, mRNA [XM_006226115]
Mrpl43	A_42_P549271	0.0378701	-1.82277	Rattus norvegicus mitochondrial ribosomal protein L43 (Mrpl43), mRNA [NM_001107598]
Mrps10	A_44_P288015	0.0445945	-1.87383	Rattus norvegicus mitochondrial ribosomal protein S10 (Mrps10), mRNA [NM_001008859]
Mrps28	A_64_P007847	0.00128312	3.27144	Rattus norvegicus mitochondrial ribosomal protein S28 (Mrps28), mRNA [NM_001047909]
Mrrf	A_44_P567088	0.013338	-1.8994	Rattus norvegicus mitochondrial ribosome recycling factor (Mrrf), mRNA [NM_001008354]
Ms4a12	A_64_P078240	0.0102288	1.63148	PREDICTED: Rattus norvegicus membrane-spanning 4-domains, subfamily A, member 12 (Ms4a12), transcript variant X1, mRNA [XM_006223643]
Ms4a6a	A_44_P993328	0.0157644	1.75692	PREDICTED: Rattus norvegicus membrane-spanning 4-domains, subfamily A, member 11 (Ms4a11), mRNA [XM_001075502]
Ms4a6b	A_44_P550662	0.0491498	1.77751	PREDICTED: Rattus norvegicus membrane-spanning 4-domains, subfamily A, member 6A (Ms4a6a), transcript variant X2, mRNA [XM_006223654]
Ms4a6c	A_64_P127814	0.0328946	2.25076	PREDICTED: Rattus norvegicus membrane-spanning 4-domains, subfamily A, member 6C (Ms4a6c), mRNA [XM_006231113]
Ms4a7	A_44_P510949	0.0137326	1.82765	Rattus norvegicus membrane-spanning 4-domains, subfamily A, member 7 (Ms4a7), mRNA [NM_001106338]
Msantd2	A_64_P114560	0.0248586	1.50991	PREDICTED: Rattus norvegicus Myb/SANT-like DNA-binding domain containing 2 (Msantd2), misc_RNA [XR_356191]
Msgn1	A_64_P037485	0.0215358	1.72347	Rattus norvegicus mesogenin 1 (Msgn1), mRNA [NM_001109551]
Msrb3	A_64_P084693	0.039195	1.5538	Protein LOC680036 [Source:UniProtKB/TrEMBL;Acc:D4A650] [ENSRNOT00000064251]
Mss51	A_44_P999071	0.00874122	1.7227	Rattus norvegicus MSS51 mitochondrial translational activator (Mss51), mRNA [NM_001106025]
Mtmr1	A_44_P217909	0.0159044	1.55206	Rattus norvegicus myotubularin related protein 1 (Mtmr1), mRNA [NM_001191725]
Mybpc1	A_44_P1024756	0.0171277	-2.0198	Rattus norvegicus myosin binding protein C, slow type (Mybpc1), mRNA [NM_001100758]
Myf5	A_64_P132001	0.0330347	1.88182	Rattus norvegicus myogenic factor 5 (Myf5), mRNA [NM_001106783]
Mylip	A_44_P159171	0.0279154	1.53192	Rattus norvegicus myosin regulatory light chain interacting protein (Mylip), mRNA [NM_001107344]
Mylk4	A_44_P464129	0.0217376	1.78487	PREDICTED: Rattus norvegicus myosin light chain kinase family, member 4 (Mylk4), mRNA [XM_006222381]
Myo18a	A_64_P102176	0.0188997	-1.59364	Rattus norvegicus myosin XVIIIa (Myo18a), mRNA [NM_001172137]
Myo1a	A_43_P15808	0.000402919	-2.17286	Rattus norvegicus myosin IA (Myo1a), mRNA [NM_019324]
Myo1g	A_42_P822726	0.0161376	2.01482	Rattus norvegicus myosin IG (Myo1g), mRNA [NM_001134843]
N5	A_43_P12323	0.00717822	2.55083	Rattus norvegicus DNA binding protein N5 (N5), mRNA [NM_022857]
Naglt1	A_64_P159912	0.00727552	1.67405	Rattus norvegicus Na+ dependent glucose transporter 1 (Naglt1), mRNA [NM_176080]
Nags	A_42_P803406	0.00915516	2.02176	Rattus norvegicus N-acetylglutamate synthase (Nags), mRNA [NM_001107053]
Napsa	A_42_P738549	0.00226599	2.8789	Rattus norvegicus napsin A aspartic peptidase (Napsa), mRNA [NM_031670]
Narf	A_64_P138560	0.04711	-1.79245	Rattus norvegicus nuclear prelamin A recognition factor (Narf), mRNA [NM_001039207]
Nars	A_43_P10894	0.043944	-2.24755	Rattus norvegicus asparaginyl-tRNA synthetase (Nars), transcript variant 1, mRNA [NM_001025635]
Nasp	A_64_P156730	0.0226062	1.79471	Rattus norvegicus nuclear autoantigenic sperm protein (histone-binding) (Nasp), mRNA [NM_001005543]
Nat8	A_43_P12275	0.00451091	2.85332	Rattus norvegicus N-acetyltransferase 8 (Nat8), mRNA [NM_022635]
Ncf2	A_44_P508554	0.018471	2.48182	Rattus norvegicus neutrophil cytosolic factor 2 (Ncf2), mRNA [NM_001100984]
Ncf4	A_44_P286788	0.0174644	1.8158	Rattus norvegicus neutrophil cytosolic factor 4 (Ncf4), mRNA [NM_001127304]
Nckap1l	A_44_P904810	0.0427601	1.57672	Rattus norvegicus NCK associated protein 1 like (Nckap1l), mRNA [NM_001108119]
Ncr1	A_44_P456769	0.0196794	1.64517	Rattus norvegicus natural cytotoxicity triggering receptor 1 (Ncr1), mRNA [NM_057199]
Ndst4	A_64_P040258	0.0180493	-2.2773	Rattus norvegicus N-deacetylase/N-sulfotransferase (heparan glucosaminyl) 4 (Ndst4), mRNA [NM_001191849]
Ndufv1	A_64_P140691	0.0199792	-2.10279	Rattus norvegicus NADH dehydrogenase (ubiquinone) flavoprotein 1 (Ndufv1), mRNA [NM_001006972]
Necab3	A_44_P255608	0.0369721	-1.69391	Rattus norvegicus N-terminal EF-hand calcium binding protein 3 (Necab3), mRNA [NM_001098724]
Neil3	A_44_P506273	0.0053311	2.90751	Rattus norvegicus nei endonuclease VIII-like 3 (E. coli) (Neil3), mRNA [NM_001170346]
Nell2	A_64_P033456	0.0134929	-2.46733	Rattus norvegicus NEL-like 2 (chicken) (Nell2), mRNA [NM_031070]
Neurog1	A_64_P002432	0.019375	1.67716	Rattus norvegicus neurogenin 1 (Neurog1), mRNA [NM_019207]
Nfatc4	A_64_P159762	0.0348075	1.58148	Rattus norvegicus nuclear factor of activated T-cells, cytoplasmic, calcineurin-dependent 4 (Nfatc4), mRNA [NM_001107264]
Nfia	A_44_P475418	0.0178105	1.88046	Rattus norvegicus nuclear factor I/A (Nfia), mRNA [NM_012988]
Nfkbid	A_64_P148008	0.0469797	-1.60883	PREDICTED: Rattus norvegicus nuclear factor of kappa light polypeptide gene enhancer in B-cells inhibitor, delta (Nfkbid), transcript variant X2, mRNA [XM_003748825]
Nfrkb	A_44_P607412	0.0419706	1.53061	Rattus norvegicus nuclear factor related to kappa B binding protein (Nfrkb), mRNA [NM_001108133]
Nfxl1	A_64_P024535	0.0280974	1.62597	Rattus norvegicus nuclear transcription factor, X-box binding-like 1 (Nfxl1), mRNA [NM_001170438]
Nhsl1	A_64_P016332	0.0171078	1.64079	PREDICTED: Rattus norvegicus NHS-like 1 (Nhsl1), transcript variant X4, mRNA [XM_006227668]
Nid2	A_43_P20178	0.0207259	1.79732	Rattus norvegicus nidogen 2 (osteonidogen) (Nid2), mRNA [NM_001012005]
Nif3l1	A_64_P012967	0.000673854	2.25819	Rattus norvegicus NIF3 NGG1 interacting factor 3-like 1 (S. cerevisiae) (Nif3l1), mRNA [NM_001024763]
Nipbl	A_64_P061595	0.00139009	1.62912	PREDICTED: Rattus norvegicus Nipped-B homolog (Drosophila) (Nipbl), mRNA [XM_003749218]
Nipbl	A_64_P061596	0.0325345	2.11245	PREDICTED: Rattus norvegicus Nipped-B homolog (Drosophila) (Nipbl), mRNA [XM_003749218]
Nkapl	A_44_P473377	0.0174727	1.56346	Rattus norvegicus NFKB activating protein-like (Nkapl), mRNA [NM_001029913]
Nkr-p1c	A_64_P086209	0.0109247	1.51364	Rattus norvegicus killer cell lectin-like receptor subfamily B member (Nkr-p1c), mRNA [NM_001040189]
Nkx2-5	A_64_P096244	0.0016902	2.19421	Rattus norvegicus NK2 homeobox 5 (Nkx2-5), mRNA [NM_053651]
Nlgn1	A_64_P001177	0.026945	-1.60337	Rattus norvegicus neuroligin 1 (Nlgn1), mRNA [NM_053868]
Nlrc3	A_44_P494879	0.0135104	1.76362	PREDICTED: Rattus norvegicus NLR family, CARD domain containing 3 (Nlrc3), mRNA [XM_006220565]
Nlrp1b	A_64_P051248	0.0424245	1.62227	PREDICTED: Rattus norvegicus NLR family, pyrin domain containing 1B (Nlrp1b), transcript variant X1, mRNA [XM_006220710]
Nlrp4	A_64_P245909	0.0469508	1.68177	Rattus norvegicus NLR family, pyrin domain containing 4 (Nlrp4), mRNA [NM_001172164]
Nmb	A_64_P109232	0.0249014	-2.28025	Rattus norvegicus neuromedin B (Nmb), mRNA [NM_001109149]
Nmbr	A_64_P096209	0.0141314	1.5363	Rattus norvegicus neuromedin B receptor (Nmbr), mRNA [NM_012799]
Nme8	A_64_P152124	0.0295871	1.97965	Rattus norvegicus NME/NM23 family member 8 (Nme8), mRNA [NM_198792]
Nmu	A_64_P050951	0.0415995	-2.06002	Rattus norvegicus neuromedin U (Nmu), mRNA [NM_022239]
Nodal	A_64_P137941	0.0253782	1.5778	Rattus norvegicus nodal growth differentiation factor (Nodal), mRNA [NM_001106394]
Notch1	A_44_P233932	0.0205693	2.60506	Rattus norvegicus notch 1 (Notch1), mRNA [NM_001105721]
Np4	A_64_P032504	0.000508546	4.59994	Rattus norvegicus defensin NP-4 precursor (Np4), mRNA [NM_173299]
Npff	A_44_P220861	0.00780908	1.64716	Rattus norvegicus neuropeptide FF-amide peptide precursor (Npff), mRNA [NM_022586]
Nppa	A_44_P317600	0.0136373	-1.78425	Rattus norvegicus natriuretic peptide A (Nppa), mRNA [NM_012612]
Npy1r	A_44_P166967	0.0373954	-2.27338	Rattus norvegicus neuropeptide Y receptor Y1 (Npy1r), mRNA [NM_001113357]
Nr1h5	A_64_P021418	0.00113294	1.71991	nuclear receptor subfamily 1, group H, member 5 [Source:MGI Symbol;Acc:MGI:3026618] [ENSRNOT00000036229]
Nr6a1	A_64_P075851	0.0171856	1.74157	Protein Nr6a1 [Source:UniProtKB/TrEMBL;Acc:E9PSV7] [ENSRNOT00000074794]
Nrep	A_64_P034128	0.0413615	1.53918	Rattus norvegicus neuronal regeneration related protein (Nrep), mRNA [NM_178096]
Nrep	A_44_P769703	0.0284723	1.79064	Rattus norvegicus neuronal regeneration related protein (Nrep), mRNA [NM_178096]
Ntn4	A_44_P480852	0.0410614	3.68772	Rattus norvegicus netrin 4 (Ntn4), mRNA [NM_001106780]
Ntrk1	A_64_P115417	0.0268407	-1.90664	Rattus norvegicus neurotrophic tyrosine kinase, receptor, type 1 (Ntrk1), mRNA [NM_021589]
Nufip2	A_64_P017916	0.0440918	1.7894	PREDICTED: Rattus norvegicus nuclear fragile X mental retardation protein interacting protein 2 (Nufip2), mRNA [XM_006220733]
Nuggc	A_44_P271975	0.0105628	1.82072	Protein RGD1562099 [Source:UniProtKB/TrEMBL;Acc:F1M575] [ENSRNOT00000024527]
Nup210l	A_64_P053307	0.0383616	1.66276	Rattus norvegicus nucleoporin 210-like (Nup210l), mRNA [NM_001191900]
Nxpe5	A_64_P119299	0.0436077	2.41261	PREDICTED: Rattus norvegicus neurexophilin and PC-esterase domain family, member 5 (Nxpe5), mRNA [XM_221996]
Obox1	A_64_P158182	0.00572705	1.62749	PREDICTED: Rattus norvegicus oocyte specific homeobox 1 (Obox1), mRNA [XM_003753255]
Obox5	A_64_P025949	0.00772904	1.65118	PREDICTED: Rattus norvegicus oocyte specific homeobox 5 (Obox5), mRNA [XM_006223072]
Odam	A_64_P162338	0.00314834	1.65486	Rattus norvegicus odontogenic, ameloblast asssociated (Odam), mRNA [NM_001044274]
Odf4	A_44_P427038	0.00701411	1.70203	Rattus norvegicus outer dense fiber of sperm tails 4 (Odf4), mRNA [NM_001007670]
Ogdh	A_64_P117519	0.0111291	-1.79219	Rattus norvegicus oxoglutarate (alpha-ketoglutarate) dehydrogenase (lipoamide) (Ogdh), mRNA [NM_001017461]
Olfm1	A_64_P015687	0.0169685	-1.77212	Rattus norvegicus olfactomedin 1 (Olfm1), mRNA [NM_053573]
Olr1057	A_64_P065116	0.00312066	2.16563	Rattus norvegicus olfactory receptor 1057 (Olr1057), mRNA [NM_001000072]
Olr1071	A_64_P058584	0.00678056	1.77253	Rattus norvegicus olfactory receptor 1071 (Olr1071), mRNA [NM_001000063]
Olr1092	A_64_P014662	0.0474715	1.53121	Rattus norvegicus olfactory receptor 1092 (Olr1092), mRNA [NM_001001380]
Olr1122	A_64_P101762	0.0404714	1.58424	Rattus norvegicus olfactory receptor 1122 (Olr1122), mRNA [NM_001000882]
Olr1124	A_64_P072598	0.00159516	1.9231	Rattus norvegicus olfactory receptor 1124 (Olr1124), mRNA [NM_001000426]
Olr1130	A_64_P097435	0.00625573	1.80255	Rattus norvegicus olfactory receptor 1130 (Olr1130), mRNA [NM_001000428]
Olr1174	A_64_P115030	0.0274055	1.54752	Rattus norvegicus olfactory receptor 1174 (Olr1174), mRNA [NM_001001016]
Olr119	A_64_P044939	0.00926861	2.31499	Rattus norvegicus olfactory receptor 119 (Olr119), mRNA [NM_001000153]
Olr1231	A_44_P377032	0.0405886	1.53177	Rattus norvegicus olfactory receptor 1231 (Olr1231), mRNA [NM_001000813]
Olr1232	A_44_P356003	0.00623398	2.04381	Rattus norvegicus olfactory receptor 1232 (Olr1232), mRNA [NM_001000445]
Olr124	A_64_P019676	0.0046278	1.50917	Rattus norvegicus olfactory receptor 124 (Olr124), mRNA [NM_001000157]
Olr1265	A_64_P026523	0.00845096	1.96698	Rattus norvegicus olfactory receptor 1265 (Olr1265), mRNA [NM_001000457]
Olr1271	A_64_P082999	0.0400195	1.8445	Rattus norvegicus olfactory receptor 1271 (Olr1271), mRNA [NM_173300]
Olr1275	A_64_P109197	0.0130796	1.70481	Rattus norvegicus olfactory receptor 1275 (Olr1275), mRNA [NM_001000800]
Olr1278	A_64_P035456	0.0407318	1.56915	Rattus norvegicus olfactory receptor 1278 (Olr1278), mRNA [NM_173129]
Olr1286	A_44_P510548	0.0056785	4.10406	Rattus norvegicus olfactory receptor 1286 (Olr1286), mRNA [NM_001000799]
Olr129	A_44_P538433	0.0191026	1.74465	Rattus norvegicus olfactory receptor 129 (Olr129), mRNA [NM_001001027]
Olr1301	A_64_P079958	0.0389083	1.52283	Rattus norvegicus olfactory receptor 1301 (Olr1301), mRNA [NM_001000462]
Olr1369	A_64_P018736	0.00660384	-1.6557	Rattus norvegicus olfactory receptor 1369 (Olr1369), mRNA [NM_001000494]
Olr1387	A_64_P111288	0.00821582	1.68732	Rattus norvegicus olfactory receptor 1387 (Olr1387), mRNA [NM_001000001]
Olr1393	A_44_P191703	0.0327153	1.83508	Rattus norvegicus olfactory receptor 1393 (Olr1393), mRNA [NM_001000524]
Olr140	A_64_P131543	0.00380601	1.7082	Rattus norvegicus olfactory receptor 140 (Olr140), mRNA [NM_001000162]
Olr1417	A_44_P184578	0.0330252	1.57189	Rattus norvegicus olfactory receptor 1417 (Olr1417), mRNA [NM_001001002]
Olr1453	A_64_P082012	0.0141646	1.5692	Rattus norvegicus olfactory receptor 1453 (Olr1453), mRNA [NM_001000772]
Olr1496	A_64_P006768	0.00601926	1.68937	Rattus norvegicus olfactory receptor 1496 (Olr1496), mRNA [NM_001000716]
Olr1499	A_44_P320764	0.0477163	1.95616	Rattus norvegicus olfactory receptor 1499 (Olr1499), mRNA [NM_001000031]
Olr1501	A_64_P000509	0.0138159	1.71408	Rattus norvegicus olfactory receptor 1501 (Olr1501), mRNA [NM_001000715]
Olr1513	A_44_P334860	0.0414752	1.83427	Rattus norvegicus olfactory receptor 1513 (Olr1513), mRNA [NM_001000035]
Olr156	A_44_P192041	0.046754	1.92302	Rattus norvegicus olfactory receptor 156 (Olr156), mRNA [NM_001006595]
Olr1587	A_64_P123884	0.0196848	2.48515	Rattus norvegicus olfactory receptor 1587 (Olr1587), mRNA [NM_001000913]
Olr1592	A_64_P014677	0.00121364	1.99997	Rattus norvegicus olfactory receptor 1592 (Olr1592), mRNA [NM_001000084]
Olr1595	A_64_P107042	0.0386297	1.59979	Rattus norvegicus olfactory receptor 1595 (Olr1595), mRNA [NM_001000500]
Olr160	A_64_P131553	0.0327563	1.60693	Rattus norvegicus olfactory receptor 160 (Olr160), mRNA [NM_001000738]
Olr1612	A_64_P017590	0.0106321	1.60101	Rattus norvegicus olfactory receptor 1612 (Olr1612), mRNA [NM_001000096]
Olr1620	A_44_P276233	0.0361825	1.71959	Rattus norvegicus olfactory receptor 1620 (Olr1620), mRNA [NM_001000097]
Olr1637	A_44_P203305	0.0384117	1.76098	Rattus norvegicus olfactory receptor 1637 (Olr1637), mRNA [NM_001000503]
Olr1654	A_64_P042332	0.0170326	1.73078	Rattus norvegicus olfactory receptor 1654 (Olr1654), mRNA [NM_021860]
Olr1675	A_44_P156295	0.0196486	1.80743	Rattus norvegicus olfactory receptor 1675 (Olr1675), mRNA [NM_001000894]
Olr171	A_64_P047927	0.0308591	2.26628	Rattus norvegicus olfactory receptor 171 (Olr171), mRNA [NM_001000176]
Olr184	A_44_P332545	0.00244611	2.88679	Rattus norvegicus olfactory receptor 184 (Olr184), mRNA [NM_001000182]
Olr1867	A_44_P316106	0.00639978	1.58397	Rattus norvegicus olfactory receptor 1867 (Olr1867), mRNA [NM_001101022]
Olr209	A_44_P452032	0.0283895	1.5495	Rattus norvegicus olfactory receptor 209 (Olr209), mRNA [NM_001000736]
Olr282	A_44_P139815	0.00289798	2.44541	Rattus norvegicus olfactory receptor 282 (Olr282), mRNA [NM_001000224]
Olr287	A_44_P238286	0.00664256	1.7765	Rattus norvegicus olfactory receptor 287 (Olr287), mRNA [NM_173334]
Olr321	A_64_P049206	0.00291208	1.57193	Rattus norvegicus olfactory receptor 321 (Olr321), mRNA [NM_001000244]
Olr349	A_64_P006923	0.041143	1.98098	Rattus norvegicus olfactory receptor 349 (Olr349), mRNA [NM_001001019]
Olr361	A_64_P049223	0.0275436	-1.72606	Rattus norvegicus olfactory receptor 361 (Olr361), mRNA [NM_001000556]
Olr363	A_64_P010683	0.0243766	2.12648	Rattus norvegicus olfactory receptor 363 (Olr363), mRNA [NM_001000754]
Olr379	A_64_P150391	0.00737107	1.63441	Rattus norvegicus olfactory receptor 379 (Olr379), mRNA [NM_001000261]
Olr390	A_44_P367586	0.00870099	1.95913	Rattus norvegicus olfactory receptor 390 (Olr390), mRNA [NM_001000558]
Olr399	A_44_P440343	0.0493002	1.53487	Rattus norvegicus olfactory receptor 399 (Olr399), mRNA [NM_001000560]
Olr410	A_44_P104737	0.00866027	1.7578	Rattus norvegicus olfactory receptor 410 (Olr410), mRNA [NM_001000969]
Olr421	A_44_P484690	0.0232879	1.66586	Rattus norvegicus olfactory receptor 421 (Olr421), mRNA [NM_001000824]
Olr422	A_44_P226728	0.0115495	1.78933	Rattus norvegicus olfactory receptor 422 (Olr422), mRNA [NM_001000390]
Olr450	A_64_P074300	0.0260819	1.57195	Rattus norvegicus olfactory receptor 450 (Olr450), mRNA [NM_001000288]
Olr458	A_64_P045706	0.0111706	1.52014	Rattus norvegicus olfactory receptor 458 (Olr458), mRNA [NM_001000292]
Olr513	A_64_P138450	0.0312291	1.50614	Rattus norvegicus olfactory receptor 513 (Olr513), mRNA [NM_001000313]
Olr517	A_64_P016274	0.0036436	1.64535	Rattus norvegicus olfactory receptor 517 (Olr517), mRNA [NM_001000317]
Olr541	A_64_P137862	0.0181259	1.56561	Rattus norvegicus olfactory receptor 541 (Olr541), mRNA [NM_001000565]
Olr550	A_64_P055032	0.0430776	1.58421	Rattus norvegicus olfactory receptor 550 (Olr550), mRNA [NM_001000322]
Olr560	A_64_P081511	0.00508298	1.69817	Rattus norvegicus olfactory receptor 560 (Olr560), mRNA [NM_001000325]
Olr588	A_64_P052220	0.0118443	1.53674	Rattus norvegicus olfactory receptor 588 (Olr588), mRNA [NM_001000329]
Olr60	A_64_P053478	0.0460516	1.56243	Rattus norvegicus olfactory receptor 60 (Olr60), mRNA [NM_001000748]
Olr604	A_64_P034819	0.0225768	1.55697	Rattus norvegicus olfactory receptor 604 (Olr604), mRNA [NM_001000656]
Olr606	A_64_P035483	0.00568725	-1.70178	Rattus norvegicus olfactory receptor 606 (Olr606), mRNA [NM_001000927]
Olr613	A_44_P280799	0.0280822	2.67771	Rattus norvegicus olfactory receptor 613 (Olr613), mRNA [NM_001000654]
Olr62	A_64_P053486	0.00511366	1.96719	Rattus norvegicus olfactory receptor 62 (Olr62), mRNA [NM_001000129]
Olr666	A_44_P172724	0.00292418	1.69588	Rattus norvegicus olfactory receptor 666 (Olr666), mRNA [NM_001000924]
Olr670	A_64_P051957	0.0302743	1.51195	Rattus norvegicus olfactory receptor 670 (Olr670), mRNA [NM_001000633]
Olr696	A_64_P035511	0.0248644	1.64019	Rattus norvegicus olfactory receptor 696 (Olr696), mRNA [NM_001001063]
Olr714	A_64_P156105	0.00270375	1.691	Rattus norvegicus olfactory receptor 714 (Olr714), mRNA [NM_001000923]
Olr720	A_64_P022664	0.0100089	2.13906	Rattus norvegicus olfactory receptor 720 (Olr720), mRNA [NM_001001067]
Olr763	A_64_P100625	0.036291	1.57856	PREDICTED: Rattus norvegicus olfactory receptor 763 (Olr763), mRNA [XM_001080296]
Olr765	A_64_P098419	0.00738457	1.7217	PREDICTED: Rattus norvegicus olfactory receptor 765 (Olr765), mRNA [XM_006224642]
Olr771	A_64_P095097	0.0090844	1.56334	Rattus norvegicus olfactory receptor 771 (Olr771), mRNA [NM_001000610]
Olr79	A_64_P082057	0.0117775	1.96643	Rattus norvegicus olfactory receptor 79 (Olr79), mRNA [NM_001002270]
Olr811	A_64_P008371	0.0201116	1.73215	Rattus norvegicus olfactory receptor 811 (Olr811), mRNA [NM_001000848]
Olr824	A_64_P090229	0.00162062	1.90747	Rattus norvegicus olfactory receptor 824 (Olr824), mRNA [NM_001000905]
Olr831	A_64_P008381	0.0391253	1.72955	Rattus norvegicus olfactory receptor 831 (Olr831), mRNA [NM_001000899]
Olr84	A_64_P111609	0.023592	1.57156	Rattus norvegicus olfactory receptor 84 (Olr84), mRNA [NM_001000137]
Olr847	A_44_P208071	0.0124145	1.56403	Rattus norvegicus olfactory receptor 847 (Olr847), mRNA [NM_001000403]
Olr854	A_64_P123191	0.00631877	1.58067	Rattus norvegicus olfactory receptor 854 (Olr854), mRNA [NM_001000582]
Olr866	A_64_P056876	0.0298441	4.23111	Rattus norvegicus olfactory receptor 866 (Olr866), mRNA [NM_001000411]
Olr867	A_64_P045042	0.00139396	1.90925	Rattus norvegicus olfactory receptor 867 (Olr867), mRNA [NM_001000412]
Olr878	A_64_P088655	0.0321232	1.69661	Rattus norvegicus olfactory receptor 878 (Olr878), mRNA [NM_001000497]
Olr920	A_64_P128605	0.0367371	2.13349	Rattus norvegicus olfactory receptor 920 (Olr920), mRNA [NM_001001356]
Olr98	A_64_P164061	0.0416426	1.58398	Rattus norvegicus olfactory receptor 98 (Olr98), mRNA [NM_001000143]
Olr991	A_64_P013250	0.0372453	1.58432	PREDICTED: Rattus norvegicus olfactory receptor 991 (Olr991), mRNA [XM_001072422]
Ooep	A_64_P140148	0.0101715	1.7323	PREDICTED: Rattus norvegicus oocyte expressed protein (Ooep), misc_RNA [XR_348628]
Opn3	A_44_P790674	0.0120959	-2.01215	Rattus norvegicus opsin 3 (Opn3), mRNA [NM_001191933]
Opn4	A_64_P131151	0.0454683	-1.9652	Rattus norvegicus opsin 4 (Opn4), mRNA [NM_138860]
Oprm1	A_64_P061200	0.00149926	-1.62789	Rattus norvegicus opioid receptor, mu 1 (Oprm1), transcript variant MOR-1A, mRNA [NM_001038597]
Optc	A_43_P22155	0.0163275	2.55873	Rattus norvegicus opticin (Optc), mRNA [NM_001107176]
Or51t1	A_64_P093822	0.00627058	1.74144	PREDICTED: Rattus norvegicus olfactory receptor, family 51, subfamily T, member 1 (Or51t1), mRNA [XM_577827]
Or7e24	A_64_P032658	0.00894342	1.83521	PREDICTED: Rattus norvegicus olfactory receptor, family 7, subfamily E, member 24 (Or7e24), mRNA [XM_006242581]
Otub2	A_44_P359052	0.0158227	-1.55692	Rattus norvegicus OTU domain, ubiquitin aldehyde binding 2 (Otub2), mRNA [NM_001108053]
Ovol3	A_44_P503697	0.0163513	1.81883	Rattus norvegicus ovo-like 3 (Drosophila) (Ovol3), mRNA [NM_001289820]
Oxnad1	A_44_P603503	0.013447	2.46048	Rattus norvegicus oxidoreductase NAD-binding domain containing 1 (Oxnad1), mRNA [NM_001107295]
P2rx7	A_44_P188222	0.0227068	1.58567	Rattus norvegicus purinergic receptor P2X, ligand-gated ion channel, 7 (P2rx7), mRNA [NM_019256]
P2ry6	A_42_P814235	0.0229652	1.52568	Rattus norvegicus pyrimidinergic receptor P2Y, G-protein coupled, 6 (P2ry6), mRNA [NM_057124]
P4htm	A_44_P556959	0.0200923	-1.62932	Protein P4htm; Similar to prolyl-4-hydroxylase-alpha NE2 CG9720-PA (Predicted) [Source:UniProtKB/TrEMBL;Acc:D3ZJG3] [ENSRNOT00000027466]
Pan3	A_64_P359596	0.0105148	1.71088	PREDICTED: Rattus norvegicus PAN3 polyA specific ribonuclease subunit homolog (S. cerevisiae) (Pan3), transcript variant X6, mRNA [XM_006248845]
Pank4	A_44_P358216	0.0375569	-2.37743	Rattus norvegicus pantothenate kinase 4 (Pank4), mRNA [NM_133531]
Papss2	A_42_P513050	0.0288958	1.80785	Rattus norvegicus 3'-phosphoadenosine 5'-phosphosulfate synthase 2 (Papss2), mRNA [NM_001106375]
Park2	A_43_P12065	0.0065572	1.50426	Rattus norvegicus parkinson protein 2, E3 ubiquitin protein ligase (Park2), mRNA [NM_020093]
Park2	A_64_P046677	0.00765652	-1.65884	Rattus norvegicus parkinson protein 2, E3 ubiquitin protein ligase (Park2), mRNA [NM_020093]
Parp11	A_64_P068563	0.0257408	1.55675	PREDICTED: Rattus norvegicus poly (ADP-ribose) polymerase family, member 11 (Parp11), transcript variant X2, mRNA [XM_575674]
Parvg	A_44_P260663	0.0431238	1.68841	Rattus norvegicus parvin, gamma (Parvg), mRNA [NM_001130583]
Paxbp1	A_42_P560954	0.00446576	1.5174	PREDICTED: Rattus norvegicus PAX3 and PAX7 binding protein 1 (Paxbp1), transcript variant 2, mRNA [XM_001057305]
Pcbd2	A_64_P045128	0.00153742	-1.54701	Rattus norvegicus cDNA clone IMAGE:7316839. [BC087670]
Pcdha3	A_64_P056460	0.0245503	-1.79212	Rattus norvegicus protocadherin alpha 3 (Pcdha3), mRNA [NM_053941]
Pcdhga10	A_64_P137502	0.0110317	1.50168	Rattus norvegicus protocadherin gamma subfamily A, 10 (Pcdhga10), mRNA [NM_001037135]
Pcdhga12	A_64_P099533	0.034989	1.87556	Rattus norvegicus protocadherin gamma subfamily A, 12 (Pcdhga12), mRNA [NM_001037337]
Pcdhga3	A_64_P136164	0.0116345	1.57651	Rattus norvegicus protocadherin gamma subfamily A, 3 (Pcdhga3), mRNA [NM_001037154]
Pcdhga5	A_64_P014837	0.00100087	1.84802	Rattus norvegicus protocadherin gamma subfamily A, 5 (Pcdhga5), mRNA [NM_001037137]
Pcdhga7	A_64_P020103	0.00138487	1.95063	Rattus norvegicus protocadherin gamma subfamily A, 7 (Pcdhga7), mRNA [NM_001014773]
Pcdhga8	A_64_P107199	0.0442152	2.14122	Rattus norvegicus protocadherin gamma subfamily A, 8 (Pcdhga8), mRNA [NM_001037156]
Pcdhgb7	A_64_P079069	0.00851017	1.85864	Rattus norvegicus protocadherin gamma subfamily B, 7 (Pcdhgb7), mRNA [NM_001012215]
Pcdhgb8	A_64_P024520	0.012027	1.91768	Rattus norvegicus protocadherin gamma subfamily B, 8 (Pcdhgb8), mRNA [NM_001037159]
Pcnxl2	A_64_P048191	0.033175	-1.73996	Protein Pcnxl2 [Source:UniProtKB/TrEMBL;Acc:D4AB99] [ENSRNOT00000030077]
Pcsk2	A_44_P482629	0.00464444	-1.67266	Rattus norvegicus proprotein convertase subtilisin/kexin type 2 (Pcsk2), mRNA [NM_012746]
Pcyt1b	A_64_P095201	0.0487298	-2.24921	Rattus norvegicus phosphate cytidylyltransferase 1, choline, beta (Pcyt1b), mRNA [NM_173151]
Pdcd1lg2	A_64_P128032	7.62559e-05	2.28613	Rattus norvegicus programmed cell death 1 ligand 2 (Pdcd1lg2), mRNA [NM_001107582]
Pde4dip	A_43_P12211	0.041397	-1.63304	Rattus norvegicus phosphodiesterase 4D interacting protein (Pde4dip), mRNA [NM_022382]
Pde8a	A_44_P121092	0.0242581	2.9199	Rattus norvegicus phosphodiesterase 8A (Pde8a), mRNA [NM_198767]
Pdzk1ip1	A_44_P414299	0.0388455	1.50905	Rattus norvegicus PDZK1 interacting protein 1 (Pdzk1ip1), mRNA [NM_130401]
Peg10	A_64_P128944	0.0435854	1.82961	PREDICTED: Rattus norvegicus retrotransposon-derived protein PEG10-like (LOC102553587), mRNA [XM_006224893]
Per2	A_42_P708593	0.00585396	2.61899	Rattus norvegicus period circadian clock 2 (Per2), mRNA [NM_031678]
Pex5l	A_44_P125710	0.0330718	-2.31514	Rattus norvegicus peroxisomal biogenesis factor 5-like (Pex5l), mRNA [NM_173152]
Pex6	A_44_P191941	0.01753	-1.63184	Rattus norvegicus peroxisomal biogenesis factor 6 (Pex6), mRNA [NM_057125]
Pfkm	A_44_P251212	0.0294928	-2.14369	Rattus norvegicus phosphofructokinase, muscle (Pfkm), mRNA [NM_031715]
Pgf	A_64_P120640	0.0015273	-2.02039	Rattus norvegicus placental growth factor (Pgf), mRNA [NM_053595]
Pglyrp4	A_64_P007263	0.0236052	2.01026	PREDICTED: Rattus norvegicus peptidoglycan recognition protein 4 (Pglyrp4), transcript variant X1, mRNA [XM_006232623]
Pgp	A_64_P102023	0.00788859	-1.66222	Rattus norvegicus phosphoglycolate phosphatase (Pgp), mRNA [NM_001169152]
Phf14	A_64_P056791	0.0192973	1.75239	Rattus norvegicus PHD finger protein 14 (Phf14), mRNA [NM_001110492]
Phf20l1	A_44_P945336	0.00982104	1.514	Rattus norvegicus PHD finger protein 20-like 1 (Phf20l1), mRNA [NM_001271439]
Phf21a	A_42_P811308	0.0243557	1.50494	Protein Phf21a [Source:UniProtKB/TrEMBL;Acc:D3ZKV2] [ENSRNOT00000067664]
Phkb	A_64_P088792	0.0206238	1.76619	Rattus norvegicus phosphorylase kinase, beta (Phkb), mRNA [NM_001014152]
Phlda2	A_64_P025173	0.0413633	1.65275	Rattus norvegicus pleckstrin homology-like domain, family A, member 2 (Phlda2), transcript variant 1, mRNA [NM_001100521]
Phox2a	A_64_P164453	0.015654	1.67157	Rattus norvegicus paired-like homeobox 2a (Phox2a), mRNA [NM_053869]
Phyhipl	A_44_P342908	0.0112783	-2.97748	Rattus norvegicus phytanoyl-CoA 2-hydroxylase interacting protein-like (Phyhipl), mRNA [NM_001012076]
Pign	A_44_P889931	0.000400874	1.79195	Rattus norvegicus phosphatidylinositol glycan anchor biosynthesis, class N (Pign), mRNA [NM_001100584]
Pigq	A_44_P335734	0.0409196	-1.50515	Rattus norvegicus phosphatidylinositol glycan anchor biosynthesis, class Q (Pigq), mRNA [NM_001007607]
Pigr	A_44_P510738	0.0350466	1.68545	Rattus norvegicus polymeric immunoglobulin receptor (Pigr), mRNA [NM_012723]
Pim1	A_64_P042183	0.00332666	1.55346	Rattus norvegicus pim-1 oncogene (Pim1), mRNA [NM_017034]
Pin1	A_43_P11377	0.0345524	-1.66663	Rattus norvegicus peptidylprolyl cis/trans isomerase, NIMA-interacting 1 (Pin1), mRNA [NM_001106701]
Pip5kl1	A_44_P185613	0.0162015	-1.95463	PREDICTED: Rattus norvegicus phosphatidylinositol-4-phosphate 5-kinase-like 1 (Pip5kl1), transcript variant X1, mRNA [XM_006224350]
Pira2	A_64_P121898	0.0268546	1.51047	PREDICTED: Rattus norvegicus paired-Ig-like receptor A2 (Pira2), mRNA [XM_341771]
Pitpnm3	A_44_P518547	0.00746233	1.66659	PREDICTED: Rattus norvegicus PITPNM family member 3 (Pitpnm3), mRNA [XM_006246878]
Pkd1l1	A_64_P039923	0.0398038	-1.84133	PREDICTED: Rattus norvegicus polycystic kidney disease 1 like 1 (Pkd1l1), mRNA [XM_006221844]
Pkm	A_64_P024077	0.035743	-3.61525	Rattus norvegicus pyruvate kinase, muscle (Pkm), mRNA [NM_053297]
Plag1	A_64_P081546	0.0210709	1.65516	Rattus norvegicus pleiomorphic adenoma gene 1 (Plag1), mRNA [NM_001008316]
Plb1	A_43_P13329	0.0119975	1.64334	Rattus norvegicus phospholipase B1 (Plb1), mRNA [NM_138898]
Pld1	A_64_P000228	0.0105067	1.90782	Rattus norvegicus phospholipase D1 (Pld1), mRNA [NM_030992]
Pld5	A_64_P134812	0.0170183	-1.96628	Rattus norvegicus phospholipase D family, member 5 (Pld5), mRNA [NM_001191674]
Plekha1	A_44_P538820	0.0487142	1.61073	Rattus norvegicus pleckstrin homology domain containing, family A (phosphoinositide binding specific) member 1 (Plekha1), mRNA [NM_001079894]
Plekha6	A_64_P120115	0.00526371	1.58022	PREDICTED: Rattus norvegicus pleckstrin homology domain containing, family A member 6 (Plekha6), transcript variant X13, mRNA [XM_006249816]
Plscr1	A_42_P667148	0.0157005	1.53019	Rattus norvegicus phospholipid scramblase 1 (Plscr1), mRNA [NM_057194]
Pnn	A_44_P302536	0.0149823	1.50435	Rattus norvegicus pinin, desmosome associated protein (Pnn), mRNA [NM_001109023]
Pomgnt2	A_44_P316822	0.0165067	-1.5406	Rattus norvegicus protein O-linked mannose N-acetylglucosaminyltransferase 2 (beta 1,4-) (Pomgnt2), mRNA [NM_001009437]
Pot1b	A_64_P130074	0.00246207	1.68118	PREDICTED: Rattus norvegicus protection of telomeres 1B (Pot1b), transcript variant X5, mRNA [XM_006226667]
Pou2af1	A_64_P120912	0.00189395	1.88962	Rattus norvegicus POU class 2 associating factor 1 (Pou2af1), mRNA [NM_001109599]
Pou4f3	A_64_P108165	0.0397549	-3.20386	Rattus norvegicus POU class 4 homeobox 3 (Pou4f3), mRNA [NM_001108889]
Pou6f1	A_44_P252657	0.00357348	1.88379	Rattus norvegicus POU class 6 homeobox 1 (Pou6f1), mRNA [NM_001105746]
Ppfia3	A_44_P252891	0.0461129	-1.64206	Rattus norvegicus protein tyrosine phosphatase, receptor type, f polypeptide (PTPRF), interacting protein (liprin), alpha 3 (Ppfia3), mRNA [NM_001270985]
Ppfia4	A_64_P038972	0.0375828	-1.6259	Rattus norvegicus protein tyrosine phosphatase, receptor type, f polypeptide (PTPRF), interacting protein (liprin), alpha 4 (Ppfia4), mRNA [NM_080409]
Ppl	A_43_P21945	0.0180394	1.53033	Rattus norvegicus periplakin (Ppl), mRNA [NM_001106976]
Ppp1r16b	A_64_P119831	0.0298927	1.81411	Rattus norvegicus protein phosphatase 1, regulatory subunit 16B (Ppp1r16b), mRNA [NM_001191072]
Ppp1r27	A_44_P459858	0.0348847	1.50571	Rattus norvegicus protein phosphatase 1, regulatory subunit 27 (Ppp1r27), mRNA [NM_001105858]
Ppp1r7	A_44_P1033009	0.0419842	-1.664	Rattus norvegicus protein phosphatase 1, regulatory subunit 7 (Ppp1r7), mRNA [NM_001009825]
Ppp2r5b	A_44_P463480	0.000393747	-2.13162	Rattus norvegicus protein phosphatase 2, regulatory subunit B', beta (Ppp2r5b), mRNA [NM_181379]
Pptc7	A_64_P121881	0.037785	-2.20862	Rattus norvegicus PTC7 protein phosphatase homolog (S. cerevisiae) (Pptc7), mRNA [NM_001107141]
Pram1	A_44_P255817	0.0269789	2.16773	PML-RAR alpha-regulated adaptor molecule 1 [Source:MGI Symbol;Acc:MGI:3576625] [ENSRNOT00000060002]
Pramef6	A_64_P117021	0.0442157	1.51921	PREDICTED: Rattus norvegicus PRAME family member 6 (Pramef6), mRNA [XM_006225656]
Pramef8	A_64_P044987	0.00680044	-1.60021	Rattus norvegicus PRAME family member 8 (Pramef8), mRNA [NM_001135782]
Prdm1	A_44_P398574	0.0123659	1.79299	Rattus norvegicus PR domain containing 1, with ZNF domain (Prdm1), mRNA [NM_001107639]
Preb	A_44_P372461	0.0210382	-1.64443	Rattus norvegicus prolactin regulatory element binding (Preb), mRNA [NM_001170708]
Prf1	A_44_P496327	0.00721947	2.6155	Rattus norvegicus perforin 1 (pore forming protein) (Prf1), mRNA [NM_017330]
Prg4	A_43_P14460	0.0330445	1.55474	Rattus norvegicus proteoglycan 4, (megakaryocyte stimulating factor, articular superficial zone protein, camptodactyly, arthropathy, coxa vara, pericarditis syndrome) (Prg4), mRNA [NM_001105962]
Prkcz	A_44_P406474	0.0209295	-1.69409	Rattus norvegicus protein kinase C, zeta (Prkcz), mRNA [NM_022507]
Prl3c1	A_64_P080734	0.0410593	1.5005	Rattus norvegicus Prolactin family 3, subfamily c, member 1 (Prl3c1), mRNA [NM_031316]
Prr11	A_44_P359169	0.0157128	1.56491	Rattus norvegicus proline rich 11 (Prr11), mRNA [NM_001108287]
Prr18	A_64_P026953	0.0176239	1.55925	Rattus norvegicus proline rich 18 (Prr18), mRNA [NM_001108464]
Prss39	A_64_P043708	0.0130298	1.58177	Rattus norvegicus protease, serine, 39 (Prss39), mRNA [NM_001013226]
Prss41	A_64_P162418	0.0116232	1.60625	Rattus norvegicus protease, serine, 41 (Prss41), mRNA [NM_001135087]
Prss54	A_44_P306999	0.00758909	1.82233	Rattus norvegicus protease, serine, 54 (Prss54), mRNA [NM_001013888]
Prss58	A_44_P521499	0.00548839	1.83567	Rattus norvegicus protease, serine, 58 (Prss58), mRNA [NM_001009174]
Psma8	A_64_P124075	0.0113469	2.00423	Rattus norvegicus proteasome (prosome, macropain) subunit, alpha type, 8 (Psma8), mRNA [NM_001108884]
Psmf1	A_64_P021955	0.0111257	-1.73009	Rattus norvegicus proteasome (prosome, macropain) inhibitor subunit 1 (Psmf1), mRNA [NM_001101005]
Ptch2	A_64_P147253	0.0367349	1.90776	Rattus norvegicus patched homolog 2 (Drosophila) (Ptch2), mRNA [NM_001108975]
Ptger3	A_64_P063398	0.0388986	1.90373	Rattus norvegicus prostaglandin E receptor 3 (subtype EP3) (Ptger3), mRNA [NM_012704]
Ptgis	A_43_P12586	0.0468851	1.7061	Rattus norvegicus prostaglandin I2 (prostacyclin) synthase (Ptgis), mRNA [NM_031557]
Ptgr1	A_42_P698240	0.0160444	1.52951	Rattus norvegicus prostaglandin reductase 1 (Ptgr1), mRNA [NM_138863]
Pth1r	A_44_P527270	0.0268264	-1.82428	Rattus norvegicus parathyroid hormone 1 receptor (Pth1r), mRNA [NM_020073]
Ptk6	A_64_P107524	0.00376737	1.74162	Rattus norvegicus protein tyrosine kinase 6 (Ptk6), mRNA [NM_001108968]
Ptpn18	A_64_P031745	0.00579707	1.85086	Rattus norvegicus protein tyrosine phosphatase, non-receptor type 18 (Ptpn18), mRNA [NM_001013111]
Ptpn22	A_64_P029476	0.0014408	2.38032	Rattus norvegicus protein tyrosine phosphatase, non-receptor type 22 (lymphoid) (Ptpn22), mRNA [NM_001106460]
Ptpn6	A_42_P471271	0.0477422	1.52591	Rattus norvegicus protein tyrosine phosphatase, non-receptor type 6 (Ptpn6), mRNA [NM_053908]
Ptpn7	A_42_P653257	0.0433465	1.58052	Rattus norvegicus protein tyrosine phosphatase, non-receptor type 7 (Ptpn7), mRNA [NM_145683]
Ptprc	A_42_P483564	0.0478704	1.88964	Rattus norvegicus protein tyrosine phosphatase, receptor type, C (Ptprc), transcript variant 4, mRNA [NM_138507]
Ptprv	A_64_P063681	0.00837779	1.87581	Rattus norvegicus protein tyrosine phosphatase, receptor type, V (Ptprv), mRNA [NM_033099]
Pus10	A_64_P060725	0.0331243	1.71929	Rattus norvegicus pseudouridylate synthase 10 (Pus10), mRNA [NM_001025278]
Pwwp2a	A_64_P067070	0.00414271	1.75677	PREDICTED: Rattus norvegicus PWWP domain containing 2A (Pwwp2a), transcript variant X1, mRNA [XM_006246135]
Pycard	A_44_P226597	0.0451964	1.53957	Rattus norvegicus PYD and CARD domain containing (Pycard), mRNA [NM_172322]
Rab11fip1	A_64_P144919	0.002807	1.80507	Rattus norvegicus RAB11 family interacting protein 1 (class I) (Rab11fip1), transcript variant 2, mRNA [NM_001197241]
Rab11fip3	A_64_P064493	0.0159376	-1.71266	Protein Rab11fip3; Rab11fip3 protein [Source:UniProtKB/TrEMBL;Acc:Q66H66] [ENSRNOT00000027439]
Rab11fip4	A_64_P030909	0.0100377	1.77502	Rattus norvegicus RAB11 family interacting protein 4 (class II) (Rab11fip4), mRNA [NM_001107023]
Rab40c	A_44_P454177	0.0273421	-1.90452	Rattus norvegicus Rab40c, member RAS oncogene family (Rab40c), mRNA [NM_182675]
Rac2	A_64_P044663	0.0217369	1.99962	Rattus norvegicus ras-related C3 botulinum toxin substrate 2 (rho family, small GTP binding protein Rac2) (Rac2), mRNA [NM_001008384]
Rad54l	A_43_P22864	0.01704	1.54201	Rattus norvegicus RAD54 like (S. cerevisiae) (Rad54l), mRNA [NM_001134960]
Raet1e	A_64_P151950	0.0296247	1.50022	FN805004 etcmemb Rattus norvegicus cDNA clone etcmembP0030F07, mRNA sequence [FN805004]
Raet1l	A_64_P020970	0.0223556	1.66013	Rattus norvegicus retinoic acid early transcript 1L (Raet1l), mRNA [NM_001013063]
Rai1	A_64_P158584	0.0335724	-1.72552	Rattus norvegicus retinoic acid induced 1 (Rai1), mRNA [NM_001271207]
Ranbp17	A_44_P490589	0.0252737	2.09634	Rattus norvegicus RAN binding protein 17 (Ranbp17), mRNA [NM_001106994]
Rangap1	A_44_P166495	0.0462449	-1.53397	Rattus norvegicus RAN GTPase activating protein 1 (Rangap1), mRNA [NM_001244855]
Rasgrp2	A_44_P538839	0.00982402	2.0234	Rattus norvegicus RAS guanyl releasing protein 2 (calcium and DAG-regulated) (Rasgrp2), mRNA [NM_001082977]
Rassf7	A_64_P016578	0.0324919	-1.76643	Rattus norvegicus Ras association (RalGDS/AF-6) domain family (N-terminal) member 7 (Rassf7), mRNA [NM_001106317]
RatNP-3b	A_44_P203401	0.0079381	3.59007	Rattus norvegicus defensin RatNP-3 precursor (RatNP-3b), mRNA [NM_001079898]
Rbbp8nl	A_64_P092883	0.0350069	2.73615	RBBP8 N-terminal like [Source:MGI Symbol;Acc:MGI:3606212] [ENSRNOT00000008144]
Rbm11	A_44_P375658	0.0080494	-1.54214	Rattus norvegicus RNA binding motif protein 11 (Rbm11), mRNA [NM_001105898]
Rbm15	A_64_P142333	0.012849	1.77657	PREDICTED: Rattus norvegicus RNA binding motif protein 15 (Rbm15), transcript variant X1, mRNA [XM_001068152]
Rbm24	A_64_P237784	0.035986	1.70547	Rattus norvegicus RNA binding motif protein 24 (Rbm24), mRNA [NM_001191100]
Rdh16	A_64_P036553	0.000844546	1.63076	Rattus norvegicus retinol dehydrogenase 16 (all-trans) (Rdh16), mRNA [NM_199208]
Rec8	A_64_P025639	0.0491921	1.54367	Rattus norvegicus REC8 meiotic recombination protein (Rec8), mRNA [NM_001011916]
Rela	A_44_P184726	0.0402888	1.81483	Rattus norvegicus v-rel avian reticuloendotheliosis viral oncogene homolog A (Rela), mRNA [NM_199267]
Rep15	A_64_P039978	0.0214826	1.63877	Rattus norvegicus RAB15 effector protein (Rep15), mRNA [NM_001109256]
Ret	A_64_P154024	0.0195054	-2.20776	Rattus norvegicus ret proto-oncogene (Ret), transcript variant 2, mRNA [NM_001110099]
RGD1303271	A_64_P164864	0.0100746	-1.8842	Rattus norvegicus similar to chromosome 1 open reading frame 172 (RGD1303271), mRNA [NM_001004268]
RGD1304978	A_64_P094060	0.017842	2.64287	Rattus norvegicus similar to RIKEN cDNA 0610027B03 (RGD1304978), mRNA [NM_001024981]
RGD1305455	A_64_P124309	0.0106884	-1.59886	Rattus norvegicus similar to hypothetical protein FLJ10925 (RGD1305455), mRNA [NM_001024969]
RGD1305645	A_42_P670631	0.0492973	-1.50716	Rattus norvegicus similar to RIKEN cDNA 1500015O10 (RGD1305645), mRNA [NM_001271051]
RGD1305733	A_64_P149694	0.0421292	-1.54697	Rattus norvegicus similar to RIKEN cDNA 2900011O08 (RGD1305733), mRNA [NM_001014114]
RGD1306556	A_44_P318718	0.00628724	1.64649	PREDICTED: Rattus norvegicus similar to hypothetical protein A530094D01 (RGD1306556), transcript variant X1, mRNA [XM_001080521]
RGD1306556	A_64_P043224	0.0336807	1.51579	PREDICTED: Rattus norvegicus similar to hypothetical protein A530094D01 (RGD1306556), transcript variant X1, mRNA [XM_001080521]
RGD1307537	A_64_P076018	0.0359162	1.58868	Rattus norvegicus similar to RIKEN cDNA 4933417A18 (RGD1307537), mRNA [NM_001013885]
RGD1308430	A_44_P605864	0.0350044	-1.92482	Rattus norvegicus similar to 1700123O20Rik protein (RGD1308430), mRNA [NM_001108376]
RGD1309139	A_64_P010037	0.00299536	1.95631	Rattus norvegicus similar to CG5435-PA (RGD1309139), mRNA [NM_001134578]
RGD1310335	A_44_P532570	0.00688701	1.76387	PREDICTED: Rattus norvegicus similar to RIKEN cDNA C330027C09 (RGD1310335), mRNA [XM_001064580]
RGD1310495	A_64_P069081	0.0136358	-1.56066	PREDICTED: Rattus norvegicus sodium-dependent glucose transporter 1A-like (RGD1310495), mRNA [XM_006223921]
RGD1311318	A_64_P010923	0.0291927	1.55299	PREDICTED: Rattus norvegicus arylacetamide deacetylase-like 2-like (RGD1311318), mRNA [XM_001062078]
RGD1559482	A_64_P157691	0.0413853	2.45725	Rattus norvegicus similar to immunoglobulin superfamily, member 7 (RGD1559482), mRNA [NM_001168285]
RGD1559732	A_64_P154998	0.0199657	1.84872	PREDICTED: Rattus norvegicus butyrophilin subfamily 1 member A1-like (RGD1559732), transcript variant X1, mRNA [XM_003750838]
RGD1559864	A_44_P476598	0.0218222	-1.74246	Protein RGD1559864 [Source:UniProtKB/TrEMBL;Acc:D3ZB78] [ENSRNOT00000047893]
RGD1559891	A_44_P522811	0.00758664	2.47428	PREDICTED: Rattus norvegicus synaptonemal complex protein 3-like (RGD1559891), mRNA [XM_219321]
RGD1559950	A_64_P108039	0.038705	1.66104	PREDICTED: Rattus norvegicus developmental pluripotency-associated protein 3-like (RGD1559950), mRNA [XM_006222313]
RGD1559963	A_44_P206115	0.0239863	1.51842	Rattus norvegicus similar to 60S RIBOSOMAL PROTEIN L9 (LOC310284), mRNA [XM_227018]
RGD1560028	A_64_P157559	0.041607	-2.12204	Rattus norvegicus similar to RIKEN cDNA C130060K24 gene (RGD1560028), mRNA [NM_001109239]
RGD1560076	A_44_P450107	0.0250081	2.09481	PREDICTED: Rattus norvegicus 60S ribosomal protein L29-like (RGD1560076), mRNA [XM_001073916]
RGD1560455	A_64_P064976	0.0423646	1.56779	Rattus norvegicus similar to RIKEN cDNA A630033H20 gene (RGD1560455), mRNA [NM_001106939]
RGD1560737	A_64_P144228	0.0152015	1.64411	Rattus norvegicus similar to elicitor-like mating protein M81 (LOC307026), mRNA [XM_225445]
RGD1560771	A_64_P085605	0.0107734	1.74554	PREDICTED: Rattus norvegicus developmental pluripotency-associated protein 3-like (RGD1560771), mRNA [XM_001053122]
RGD1560958	A_44_P821368	0.00274379	2.20485	Rattus norvegicus similar to RIKEN cDNA 1700063I17 (RGD1560958), mRNA [NM_001109157]
RGD1561118	A_64_P013793	0.0104529	1.68796	PREDICTED: Rattus norvegicus transcription elongation factor B polypeptide 2-like (RGD1561118), mRNA [XM_001081212]
RGD1561230	A_64_P119179	0.0211157	2.49299	Rattus norvegicus similar to RIKEN cDNA 4921511C20 gene (RGD1561230), mRNA [NM_001106968]
RGD1561552	A_44_P412729	0.00173164	1.89557	Rattus norvegicus similar to WASP family 1 (RGD1561552), mRNA [NM_001126271]
RGD1561661	A_64_P125670	0.000611104	1.86195	Rattus norvegicus similar to Ferritin light chain (Ferritin L subunit) (RGD1561661), mRNA [NM_001106954]
RGD1561667	A_64_P021409	0.0160893	-2.6746	PREDICTED: Rattus norvegicus sperm motility kinase Y-like (RGD1561667), mRNA [XM_003753181]
RGD1561667	A_64_P123544	0.0496754	-2.24267	PREDICTED: Rattus norvegicus sperm motility kinase Y-like (RGD1561667), mRNA [XM_003753181]
RGD1561877	A_64_P004302	0.0147409	1.68085	PREDICTED: Rattus norvegicus 39S ribosomal protein L30, mitochondrial-like (RGD1561877), mRNA [XM_001073271]
RGD1562084	A_64_P092812	0.0187788	1.6827	Rattus norvegicus similar to expressed sequence AI118078 (RGD1562084), mRNA [NM_001109294]
RGD1562204	A_64_P000620	0.0190211	1.82848	PREDICTED: Rattus norvegicus 60S ribosomal protein L9-like (RGD1562204), misc_RNA [XR_146222]
RGD1562234	A_64_P000614	0.00551202	1.87647	Rattus norvegicus similar to S100 calcium-binding protein, ventral prostate (RGD1562234), mRNA [NM_001109187]
RGD1562492	A_64_P017433	0.0171811	1.90598	Rattus norvegicus similar to Orphan sodium- and chloride-dependent neurotransmitter transporter NTT5 (Solute carrier family 6 member 16) (RGD1562492), mRNA [NM_001109146]
RGD1562508	A_64_P162318	0.0345923	1.86357	PREDICTED: Rattus norvegicus ral guanine nucleotide dissociation stimulator-like (RGD1562508), mRNA [XM_006252783]
RGD1562532	A_44_P744163	0.0371231	1.9675	PREDICTED: Rattus norvegicus hypothetical gene supported by BC079057 (RGD1562532), transcript variant X1, mRNA [XM_001063526]
RGD1562742	A_64_P119866	0.0180332	1.82207	Rattus norvegicus similar to MAP/microtubule affinity-regulating kinase 2 isoform a; ELKL motif kinase 1; ELKL motif kinase (LOC289288), mRNA [XM_222975]
RGD1562932	A_64_P121469	0.00770691	1.57162	PREDICTED: Rattus norvegicus putative PRAME family member 24-like (RGD1562932), mRNA [XM_003751305]
RGD1563034	A_64_P158827	0.0366592	1.52985	PREDICTED: Rattus norvegicus ETS domain-containing transcription factor ERF-like (RGD1563034), mRNA [XM_006228512]
RGD1563066	A_64_P158164	0.0383539	1.88958	PREDICTED: Rattus norvegicus 60S ribosomal protein L17-like (RGD1563066), mRNA [XM_006222564]
RGD1563169	A_64_P054697	0.0404381	2.02859	PREDICTED: Rattus norvegicus ral guanine nucleotide dissociation stimulator-like (RGD1563169), mRNA [XM_001074900]
RGD1563383	A_44_P548604	0.0132775	1.64695	PREDICTED: Rattus norvegicus E3 ubiquitin-protein ligase RLIM-like (RGD1563383), mRNA [XM_006227341]
RGD1563425	A_64_P165441	0.00569034	1.5252	Rattus norvegicus similar to FLJ35784 protein (RGD1563425), mRNA [NM_001109059]
RGD1563510	A_44_P962701	0.048631	-1.95437	PREDICTED: Rattus norvegicus similar to RIKEN cDNA 8430427H17 gene (RGD1563510), transcript variant X7, mRNA [XM_006224712]
RGD1563554	A_44_P135744	0.00178864	2.00215	PREDICTED: Rattus norvegicus putative SMEK homolog 3-like (RGD1563554), mRNA [XM_006227354]
RGD1563680	A_64_P122332	0.0184833	1.55404	PREDICTED: Rattus norvegicus similar to CDNA sequence BC052040 (RGD1563680), transcript variant 1, mRNA [XM_001080629]
RGD1563866	A_44_P361416	0.00783229	2.32303	PREDICTED: Rattus norvegicus RGD1563866 (RGD1563866), transcript variant X2, mRNA [XM_236231]
RGD1564177	A_64_P152637	0.0015857	1.80914	PREDICTED: Rattus norvegicus RGD1564177 (RGD1564177), mRNA [XM_001054841]
RGD1564225	A_64_P081613	0.00290092	1.75134	PREDICTED: Rattus norvegicus ral guanine nucleotide dissociation stimulator-like (RGD1564225), mRNA [XM_001064096]
RGD1564278	A_64_P060211	0.0232995	-1.54481	PREDICTED: Rattus norvegicus RNA-binding protein with serine-rich domain 1-like (RGD1564278), mRNA [XM_003749906]
RGD1564637	A_64_P049557	0.00180725	2.60733	PREDICTED: Rattus norvegicus interferon alpha-1-like (RGD1564637), mRNA [XM_001054291]
RGD1565533	A_64_P106051	0.0424522	2.11529	Rattus norvegicus RGD1565533 (RGD1565533), mRNA [NM_001134601]
RGD1565611	A_44_P913381	0.0223473	1.65514	Rattus norvegicus RGD1565611 (RGD1565611), mRNA [NM_001110155]
RGD1565616	A_43_P18089	0.00254107	1.71252	Rattus norvegicus RGD1565616 (RGD1565616), mRNA [NM_001109206]
RGD1565655	A_44_P989639	0.00210683	1.86329	Rattus norvegicus similar to BC049730 protein (RGD1565655), mRNA [NM_001177686]
RGD1565767	A_64_P027457	0.0387041	1.99254	PREDICTED: Rattus norvegicus 60S ribosomal protein L15-like (RGD1565767), mRNA [XM_001059981]
RGD1566120	A_64_P022555	0.001428	1.64986	PREDICTED: Rattus norvegicus uncharacterized LOC497904 (RGD1566120), transcript variant X2, mRNA [XM_006220675]
RGD2301395	A_64_P017464	0.00213795	4.43128	Rattus norvegicus similar to killer cell lectin-like receptor subfamily B member 1A (RGD2301395), mRNA [NM_001135687]
Rgp1	A_64_P034274	0.00466237	1.89513	PREDICTED: Rattus norvegicus RGP1 retrograde golgi transport homolog (S. cerevisiae) (Rgp1), mRNA [XM_006225274]
Rgs13	A_44_P883087	0.0157235	1.64481	PREDICTED: Rattus norvegicus regulator of G-protein signaling 13 (Rgs13), mRNA [XM_001068656]
Rgs20	A_44_P492373	0.0199682	-2.10276	Rattus norvegicus regulator of G-protein signaling 20 (Rgs20), mRNA [NM_001127495]
Rhbdd2	A_44_P433519	0.00295345	-1.61947	Rattus norvegicus rhomboid domain containing 2 (Rhbdd2), mRNA [NM_001191827]
Rhobtb1	A_64_P049311	0.030141	1.67252	Rattus norvegicus Rho-related BTB domain containing 1 (Rhobtb1), mRNA [NM_001107622]
Rhoh	A_43_P23152	0.0331554	1.58204	Rattus norvegicus ras homolog family member H (Rhoh), mRNA [NM_001013430]
Rinl	A_44_P550590	0.00235816	1.92193	Rattus norvegicus Ras and Rab interactor-like (Rinl), mRNA [NM_001106241]
Rnase11	A_64_P039616	0.018652	1.70012	Rattus norvegicus ribonuclease, RNase A family, 11 (non-active) (Rnase11), mRNA [NM_001012476]
Rnase17	A_44_P466169	0.0352581	1.51832	Rattus norvegicus ribonuclease 17 (Rnase17), mRNA [NM_001012232]
Rnf186	A_44_P765013	0.048241	2.09609	Rattus norvegicus ring finger protein 186 (Rnf186), mRNA [NM_001109592]
Rnf187	A_44_P477268	0.0465214	-4.19238	Rattus norvegicus ring finger protein 187 (Rnf187), mRNA [NM_001164264]
Rnf216	A_64_P063903	0.0110615	1.61199	Rattus norvegicus ring finger protein 216 (Rnf216), mRNA [NM_001107122]
Rnf41	A_44_P1001772	0.0479408	-1.52816	Rattus norvegicus ring finger protein 41 (Rnf41), mRNA [NM_001012195]
Robo2	A_64_P017886	0.0248518	-1.51141	roundabout homolog 2 (Drosophila) (Robo2), mRNA [Source:RefSeq mRNA;Acc:NM_032106] [ENSRNOT00000065748]
Rock2	A_44_P163519	0.0282346	1.50995	Rattus norvegicus Rho-associated coiled-coil containing protein kinase 2 (Rock2), mRNA [NM_013022]
Rorb	A_44_P463791	0.0113922	2.05409	Rattus norvegicus RAR-related orphan receptor B (Rorb), mRNA [NM_001270958]
Rpe65	A_64_P154122	0.0121855	-3.05967	Rattus norvegicus retinal pigment epithelium 65 (Rpe65), mRNA [NM_053562]
Rpl12	A_64_P071825	0.00322197	1.567	Rattus norvegicus ribosomal protein L12 (Rpl12), mRNA [NM_001109198]
Rps19bp1	A_64_P107494	0.0320666	2.20031	Rattus norvegicus ribosomal protein S19 binding protein 1 (Rps19bp1), mRNA [NM_001130578]
Rrh	A_43_P19891	0.00278867	1.87311	Rattus norvegicus retinal pigment epithelium derived rhodopsin homolog (Rrh), mRNA [NM_001107726]
Rsph10b	A_43_P19822	0.0310341	1.61844	Rattus norvegicus radial spoke head 10 homolog B (Chlamydomonas) (Rsph10b), mRNA [NM_001013867]
Rspo2	A_64_P082919	0.00180969	2.28323	Rattus norvegicus R-spondin 2 (Rspo2), mRNA [NM_001130575]
RT1-Da	A_44_P991532	0.0374747	2.33006	Rattus norvegicus RT1 class II, locus Da (RT1-Da), mRNA [NM_001008847]
RT1-Db1	A_64_P130578	0.00924736	2.10328	Rattus norvegicus RT1 class II, locus Db1 (RT1-Db1), mRNA [NM_001008884]
RT1-DOa	A_44_P344228	0.017999	2.52487	Rattus norvegicus RT1 class II, locus DOa (RT1-DOa), mRNA [NM_183051]
RT1-DOb	A_64_P038822	0.0126722	1.85323	Rattus norvegicus RT1 class II, locus DOb (RT1-DOb), mRNA [NM_001008846]
RT1-M1-5	A_64_P104268	0.0338829	1.51441	Rattus norvegicus RT1 class I, M1, gene 5 (RT1-M1-5), mRNA [NM_001168332]
RT1-M2	A_64_P057276	0.030865	2.24797	Rattus norvegicus RT1 class Ib, locus M2 (RT1-M2), mRNA [NM_001001717]
Rtel1	A_64_P186308	0.0211094	2.11708	Rattus norvegicus regulator of telomere elongation helicase 1 (Rtel1), mRNA [NM_001191857]
Rtn4rl1	A_64_P150931	0.0121602	-2.08471	Rattus norvegicus reticulon 4 receptor-like 1 (Rtn4rl1), mRNA [NM_181377]
Rtp3	A_64_P072219	0.00173525	2.46178	Rattus norvegicus receptor (chemosensory) transporter protein 3 (Rtp3), mRNA [NM_001108190]
Runx2	A_64_P102977	0.0124381	1.80066	Rattus norvegicus runt-related transcription factor 2 (Runx2), transcript variant 1, mRNA [NM_001278483]
Runx2	A_64_P051307	0.0498123	1.5469	Rattus norvegicus runt-related transcription factor 2 (Runx2), transcript variant 1, mRNA [NM_001278483]
S100a7a	A_64_P047947	0.0126483	1.68554	Rattus norvegicus S100 calcium binding protein A7A (S100a7a), mRNA [NM_001109471]
S100a8	A_44_P1055780	0.0166196	1.76917	Rattus norvegicus S100 calcium binding protein A8 (S100a8), mRNA [NM_053822]
S100a9	A_44_P353618	0.0173242	1.82377	Rattus norvegicus S100 calcium binding protein A9 (S100a9), mRNA [NM_053587]
Saa4	A_44_P210645	0.00865192	2.1538	Rattus norvegicus serum amyloid A4, constitutive (Saa4), mRNA [NM_001009478]
Sacs	A_64_P144396	0.00681574	1.54869	Protein Sacs [Source:UniProtKB/TrEMBL;Acc:D4A1D3] [ENSRNOT00000075479]
Sag	A_64_P054775	0.0246633	1.66265	Rattus norvegicus S-antigen; retina and pineal gland (arrestin) (Sag), mRNA [NM_013023]
Sap25	A_64_P015971	0.00722144	1.69101	PREDICTED: Rattus norvegicus Sin3A-associated protein 25 (Sap25), mRNA [XM_006221414]
Sarm1	A_44_P655531	0.0430755	-1.85224	Rattus norvegicus sterile alpha and TIR motif containing 1 (Sarm1), mRNA [NM_001105817]
Sbk1	A_64_P024138	0.0408305	-2.40317	Rattus norvegicus SH3 domain binding kinase 1 (Sbk1), mRNA [NM_147135]
Scfd2	A_44_P325268	0.0158934	-1.64696	Rattus norvegicus sec1 family domain containing 2 (Scfd2), mRNA [NM_001017499]
Scgb2a1	A_64_P020050	0.0321553	1.97915	Rattus norvegicus secretoglobin, family 2A, member 1 (Scgb2a1), mRNA [NM_080770]
Scimp	A_64_P067743	0.0222875	2.73157	Protein Scimp [Source:UniProtKB/TrEMBL;Acc:F1LYV1] [ENSRNOT00000056608]
Scimp	A_64_P062742	0.00654173	2.25388	PREDICTED: Rattus norvegicus SLP adaptor and CSK interacting membrane protein (Scimp), mRNA [XM_003752341]
Scn1b	A_44_P405066	0.045272	-1.52059	Rattus norvegicus sodium channel, voltage-gated, type I, beta subunit (Scn1b), transcript variant 2, mRNA [NM_017288]
Scrg1	A_44_P558411	0.0125443	-2.60098	Rattus norvegicus stimulator of chondrogenesis 1 (Scrg1), mRNA [NM_033499]
Scyl3	A_44_P140100	0.0485313	1.5024	Rattus norvegicus SCY1-like 3 (S. cerevisiae) (Scyl3), mRNA [NM_001191828]
Sds	A_64_P049423	0.0114064	1.56665	Rattus norvegicus serine dehydratase (Sds), mRNA [NM_053962]
Sectm1	A_44_P352538	0.0333201	1.87592	Rattus norvegicus secreted and transmembrane 1 (Sectm1), mRNA [NM_001013043]
Sectm1b	A_64_P132379	0.0088917	1.50426	Rattus norvegicus secreted and transmembrane 1B (Sectm1b), mRNA [NM_199082]
Sele	A_44_P291264	0.0387426	2.31791	Rattus norvegicus selectin E (Sele), mRNA [NM_138879]
Sema7a	A_64_P050999	0.0498124	-1.85183	Rattus norvegicus semaphorin 7A, GPI membrane anchor (Sema7a), mRNA [NM_001108153]
Sept14	A_64_P080831	0.00604947	2.15131	Rattus norvegicus septin 14 (Sept14), mRNA [NM_001137670]
Serpina10	A_64_P083369	0.00598098	1.81917	Rattus norvegicus serpin peptidase inhibitor, clade A (alpha-1 antiproteinase, antitrypsin), member 10 (Serpina10), mRNA [NM_133617]
Serpina12	A_44_P288224	0.0102045	1.52035	Rattus norvegicus serpin peptidase inhibitor, clade A (alpha-1 antiproteinase, antitrypsin), member 12 (Serpina12), mRNA [NM_138825]
Serpina5	A_42_P759524	0.0387138	8.13049	Rattus norvegicus serpin peptidase inhibitor, clade A (alpha-1 antiproteinase, antitrypsin), member 5 (Serpina5), transcript variant 2, mRNA [NM_022957]
Serpinb10	A_44_P1004757	0.000551307	1.9046	Rattus norvegicus serpin peptidase inhibitor, clade B (ovalbumin), member 10 (Serpinb10), mRNA [NM_153733]
Setdb1	A_64_P079945	0.0308405	1.53347	Rattus norvegicus SET domain, bifurcated 1 (Setdb1), mRNA [NM_001271175]
Sfxn2	A_64_P157244	0.000964868	1.67099	Rattus norvegicus sideroflexin 2 (Sfxn2), mRNA [NM_001013072]
Sgol1	A_44_P534728	0.0202879	1.64332	PREDICTED: Rattus norvegicus shugoshin-like 1 (S. pombe) (Sgol1), mRNA [XM_001065750]
Sh2b3	A_64_P034435	0.0292656	1.5785	Rattus norvegicus SH2B adaptor protein 3 (Sh2b3), mRNA [NM_031621]
Sh2d4b	A_64_P093683	0.0457245	1.74271	Rattus norvegicus SH2 domain containing 4B (Sh2d4b), mRNA [NM_001170349]
Sh2d7	A_64_P081272	0.0156999	1.52326	PREDICTED: Rattus norvegicus SH2 domain containing 7 (Sh2d7), transcript variant X1, mRNA [XM_001072462]
Sh3pxd2a	A_64_P000981	0.0440227	1.58231	Rattus norvegicus SH3 and PX domains 2A (Sh3pxd2a), mRNA [NM_001107606]
Sh3rf3	A_64_P133875	0.00240047	1.61166	Protein Sh3rf3 [Source:UniProtKB/TrEMBL;Acc:M0R6D9] [ENSRNOT00000072485]
Shox2	A_44_P412265	0.00519984	-2.71516	Rattus norvegicus short stature homeobox 2 (Shox2), mRNA [NM_013028]
Siah2	A_44_P503232	0.00550958	-1.6059	Rattus norvegicus siah E3 ubiquitin protein ligase 2 (Siah2), mRNA [NM_134457]
Siglec10	A_64_P117433	0.000559513	3.04921	Rattus norvegicus sialic acid binding Ig-like lectin 10 (Siglec10), mRNA [NM_001106250]
Siglec5	A_64_P165666	0.0204089	1.99773	Rattus norvegicus sialic acid binding Ig-like lectin 5 (Siglec5), mRNA [NM_001106249]
Siglech	A_44_P485051	0.0084692	2.47698	sialic acid binding Ig-like lectin H [Source:MGI Symbol;Acc:MGI:2443256] [ENSRNOT00000032254]
Sigmar1	A_64_P041323	0.0137432	-1.53894	Rattus norvegicus sigma non-opioid intracellular receptor 1 (Sigmar1), mRNA [NM_030996]
Sit1	A_44_P828963	0.0379779	1.6414	Rattus norvegicus signaling threshold regulating transmembrane adaptor 1 (Sit1), mRNA [NM_001024344]
Skor2	A_64_P045898	0.0477002	-1.56663	Protein Skor2-ps1 [Source:UniProtKB/TrEMBL;Acc:D3ZAH4] [ENSRNOT00000031993]
Slc12a7	A_64_P121575	0.0399144	-1.89742	Rattus norvegicus solute carrier family 12 (potassium/chloride transporter), member 7 (Slc12a7), mRNA [NM_001013144]
Slc13a4	A_43_P19165	0.00264499	1.6052	Rattus norvegicus solute carrier family 13 (sodium/sulfate symporter), member 4 (Slc13a4), mRNA [NM_001012621]
Slc22a1	A_64_P091728	0.0299576	1.71615	Rattus norvegicus solute carrier family 22 (organic cation transporter), member 1 (Slc22a1), mRNA [NM_012697]
Slc23a1	A_42_P823322	0.0470478	1.60001	Rattus norvegicus solute carrier family 23 (ascorbic acid transporter), member 1 (Slc23a1), mRNA [NM_017315]
Slc23a2	A_64_P078674	0.02784	1.63837	Rattus norvegicus solute carrier family 23 (ascorbic acid transporter), member 2 (Slc23a2), mRNA [NM_017316]
Slc23a3	A_44_P548831	0.00048162	2.17342	Rattus norvegicus solute carrier family 23, member 3 (Slc23a3), mRNA [NM_001109006]
Slc25a27	A_64_P252649	0.0118986	1.70413	Rattus norvegicus solute carrier family 25, member 27 (Slc25a27), mRNA [NM_053500]
Slc25a38	A_44_P157159	0.0368929	-2.20688	Rattus norvegicus solute carrier family 25, member 38 (Slc25a38), mRNA [NM_001030032]
Slc27a2	A_43_P12655	0.00213507	2.96427	Rattus norvegicus solute carrier family 27 (fatty acid transporter), member 2 (Slc27a2), mRNA [NM_031736]
Slc28a2	A_64_P157359	0.0405745	1.59424	Rattus norvegicus solute carrier family 28 (sodium-coupled nucleoside transporter), member 2 (Slc28a2), mRNA [NM_031664]
Slc28a2	A_44_P1024721	0.0292511	1.74	Rattus norvegicus solute carrier family 28 (sodium-coupled nucleoside transporter), member 2 (Slc28a2), mRNA [NM_031664]
Slc28a2	A_44_P523000	0.00461385	1.59126	solute carrier family 28 (sodium-coupled nucleoside transporter), member 2 (Slc28a2), mRNA [Source:RefSeq mRNA;Acc:NM_031664] [ENSRNOT00000036435]
Slc28a3	A_64_P012749	0.0439273	1.7382	Rattus norvegicus solute carrier family 28 (concentrative nucleoside transporter), member 3 (Slc28a3), mRNA [NM_080908]
Slc2a3	A_44_P292510	0.00433969	1.59088	Rattus norvegicus solute carrier family 2 (facilitated glucose transporter), member 3 (Slc2a3), mRNA [NM_017102]
Slc2a8	A_44_P550191	0.0257403	-1.85309	Rattus norvegicus solute carrier family 2, (facilitated glucose transporter) member 8 (Slc2a8), mRNA [NM_053494]
Slc35d3	A_44_P543439	0.00707747	1.60198	Rattus norvegicus solute carrier family 35, member D3 (Slc35d3), mRNA [NM_001107522]
Slc35e2b	A_64_P081772	0.0123938	1.73281	Rattus norvegicus solute carrier family 35, member E2B (Slc35e2b), mRNA [NM_001107998]
Slc35g3	A_64_P090418	0.014538	1.57689	Rattus norvegicus solute carrier family 35, member G3 (Slc35g3), mRNA [NM_001127658]
Slc36a3	A_44_P222936	0.0128987	1.873	Rattus norvegicus solute carrier family 36, member 3 (Slc36a3), mRNA [NM_001024764]
Slc38a6	A_44_P149267	0.00177758	1.71896	Rattus norvegicus solute carrier family 38, member 6 (Slc38a6), mRNA [NM_001013099]
Slc45a1	A_64_P101185	0.0474408	-2.27714	Rattus norvegicus solute carrier family 45, member 1 (Slc45a1), mRNA [NM_144747]
Slc47a2	A_44_P913369	0.000728287	-2.9409	Rattus norvegicus solute carrier family 47, member 2 (Slc47a2), mRNA [NM_001191920]
Slc5a10	A_44_P441252	0.0357013	1.57471	Rattus norvegicus solute carrier family 5 (sodium/sugar cotransporter), member 10 (Slc5a10), mRNA [NM_001107007]
Slc5a6	A_44_P1053947	0.0445171	-1.7593	Rattus norvegicus solute carrier family 5 (sodium/multivitamin and iodide cotransporter), member 6 (Slc5a6), mRNA [NM_130746]
Slc5a9	A_64_P078777	0.00842816	1.7343	Rattus norvegicus solute carrier family 5 (sodium/sugar cotransporter), member 9 (Slc5a9), mRNA [NM_001108974]
Slc6a7	A_64_P061615	0.00143126	-1.69037	Rattus norvegicus solute carrier family 6 (neurotransmitter transporter), member 7 (Slc6a7), mRNA [NM_053996]
Slc7a11	A_64_P041166	0.047207	2.03753	Rattus norvegicus solute carrier family 7 (anionic amino acid transporter light chain, xc- system), member 11 (Slc7a11), mRNA [NM_001107673]
Slc7a11	A_42_P576446	0.0181619	1.55391	Rattus norvegicus solute carrier family 7 (anionic amino acid transporter light chain, xc- system), member 11 (Slc7a11), mRNA [NM_001107673]
Slc7a12	A_64_P048908	0.0234648	1.82139	Rattus norvegicus solute carrier family 7 (cationic amino acid transporter, y+ system), member 12 (Slc7a12), mRNA [NM_001011948]
Slc7a4	A_64_P130962	0.00879172	-2.00984	Rattus norvegicus solute carrier family 7, member 4 (Slc7a4), mRNA [NM_001107078]
Slc7a7	A_44_P538658	0.0188093	-1.96986	Rattus norvegicus solute carrier family 7 (amino acid transporter light chain, y+L system), member 7 (Slc7a7), mRNA [NM_031341]
Slc8a1	A_44_P323285	0.028999	1.66082	Rattus norvegicus solute carrier family 8 (sodium/calcium exchanger), member 1 (Slc8a1), transcript variant 1, mRNA [NM_019268]
Slc9a7	A_64_P098464	0.0236355	-1.98387	Rattus norvegicus solute carrier family 9, subfamily A (NHE7, cation proton antiporter 7), member 7 (Slc9a7), mRNA [NM_001108242]
Slco2a1	A_44_P373483	0.00141203	2.72356	Rattus norvegicus solute carrier organic anion transporter family, member 2a1 (Slco2a1), mRNA [NM_022667]
Slfn13	A_44_P373236	0.0253948	1.60213	Rattus norvegicus schlafen family member 13 (Slfn13), mRNA [NM_001013970]
Slpi	A_44_P372261	0.000883363	3.64899	Rattus norvegicus secretory leukocyte peptidase inhibitor (Slpi), mRNA [NM_053372]
Slpil2	A_44_P420503	0.000833385	2.17923	Rattus norvegicus antileukoproteinase-like 2 (Slpil2), mRNA [NM_001008872]
Smagp	A_44_P132598	0.0216626	1.52669	Rattus norvegicus small cell adhesion glycoprotein (Smagp), mRNA [NM_182817]
Smarce1l	A_64_P068397	0.00226831	1.85539	PREDICTED: Rattus norvegicus SWI/SNF related, matrix associated, actin dependent regulator of chromatin, subfamily e, member 1-like (Smarce1l), mRNA [XM_001077473]
Smc1b	A_64_P142685	0.0317152	2.22242	Rattus norvegicus structural maintenance of chromosomes 1B (Smc1b), mRNA [NM_001130498]
Smg5	A_44_P186493	0.0395587	-1.71288	Protein Smg5 [Source:UniProtKB/TrEMBL;Acc:E9PU03] [ENSRNOT00000026514]
Smoc1	A_44_P116369	0.028693	2.35198	Rattus norvegicus SPARC related modular calcium binding 1 (Smoc1), mRNA [NM_001002835]
Smyd4	A_44_P204207	0.0430273	-2.62575	Rattus norvegicus SET and MYND domain containing 4 (Smyd4), mRNA [NM_001105810]
Snca	A_64_P160635	0.00563649	1.6074	Rattus norvegicus synuclein, alpha (non A4 component of amyloid precursor) (Snca), mRNA [NM_019169]
Snrpb	A_64_P113740	0.0143299	1.96052	Rattus norvegicus small nuclear ribonucleoprotein polypeptides B and B1, mRNA (cDNA clone IMAGE:7189534), complete cds. [BC083694]
Snrpn	A_64_P092055	0.02914	-2.62842	Rattus norvegicus small nuclear ribonucleoprotein polypeptide N (Snrpn), mRNA [NM_031117]
Snx32	A_44_P260227	0.0449716	-1.51587	PREDICTED: Rattus norvegicus sorting nexin 32 (Snx32), transcript variant X5, mRNA [XM_006223617]
Soat2	A_44_P116346	0.00577924	1.84611	Rattus norvegicus sterol O-acyltransferase 2 (Soat2), mRNA [NM_153728]
Sorcs3	A_64_P161640	0.0287781	-1.56474	Rattus norvegicus sortilin-related VPS10 domain containing receptor 3 (Sorcs3), mRNA [NM_001106367]
Sorl1	A_42_P552341	0.0280067	-1.63628	Rattus norvegicus sortilin-related receptor, LDLR class A repeats-containing (Sorl1), mRNA [NM_053519]
Sort1	A_44_P822283	0.00946803	-2.67651	Rattus norvegicus sortilin 1 (Sort1), mRNA [NM_031767]
Sos1	A_64_P018142	0.0439566	-1.81075	Rattus norvegicus Son of sevenless homolog 1 (Drosophila) (Sos1), mRNA [NM_001100716]
Sox30	A_64_P035930	0.00433286	1.58816	PREDICTED: Rattus norvegicus SRY (sex determining region Y)-box 30 (Sox30), mRNA [XM_006220992]
Sp140	A_64_P015462	0.0152258	1.55088	Rattus norvegicus SP140 nuclear body protein (Sp140), mRNA [NM_001012133]
Sp5	A_64_P098260	0.0269865	1.52876	Rattus norvegicus Sp5 transcription factor (Sp5), mRNA [NM_001106552]
Spaca7	A_64_P009183	0.00424721	2.02475	PREDICTED: Rattus norvegicus sperm acrosome associated 7 (Spaca7), mRNA [XM_006222297]
Spag11c	A_64_P088896	0.0087955	1.52067	Rattus norvegicus sperm associated antigen 11C (Spag11c), transcript variant 1, mRNA [NM_001037852]
Spata22	A_43_P23363	0.0192748	1.87605	Rattus norvegicus spermatogenesis associated 22 (Spata22), mRNA [NM_001191824]
Spata9	A_64_P112679	0.0328738	1.55367	Rattus norvegicus spermatogenesis associated 9 (Spata9), mRNA [NM_001106399]
Spatc1	A_64_P045141	0.01211	1.65722	Rattus norvegicus spermatogenesis and centriole associated 1 (Spatc1), mRNA [NM_001115026]
Spcs2	A_64_P029043	0.0459238	-2.23633	Rattus norvegicus signal peptidase complex subunit 2 homolog (S. cerevisiae) (Spcs2), mRNA [NM_001191601]
Spg7	A_44_P141910	0.022899	-1.58538	Rattus norvegicus spastic paraplegia 7 homolog (human) (Spg7), mRNA [NM_181388]
Spib	A_42_P746838	0.00918401	2.72953	Rattus norvegicus Spi-B transcription factor (Spi-1/PU.1 related) (Spib), mRNA [NM_001024286]
Spink12	A_64_P086071	0.0351618	1.60522	PREDICTED: Rattus norvegicus serine protease inhibitor Kazal-type 12 (Spink12), mRNA [XM_003751773]
Spink6	A_64_P153027	0.00305933	1.968	Rattus norvegicus serine peptidase inhibitor, Kazal type 6 (Spink6), mRNA [NM_001008874]
Spint2	A_64_P108845	0.0190811	1.51502	Rattus norvegicus serine peptidase inhibitor, Kunitz type, 2 (Spint2), transcript variant 1, mRNA [NM_001082549]
Spn	A_44_P412215	0.0425167	1.5146	Rattus norvegicus sialophorin (Spn), mRNA [NM_001271086]
Spn	A_42_P768024	0.0301117	1.93068	Rattus norvegicus sialophorin (Spn), mRNA [NM_001271086]
Spns3	A_64_P014888	0.0101653	1.82091	Rattus norvegicus spinster homolog 3 (Drosophila) (Spns3), mRNA [NM_001109035]
Spock3	A_44_P217833	0.0172334	-1.71376	Rattus norvegicus sparc/osteonectin, cwcv and kazal-like domains proteoglycan (testican) 3 (Spock3), mRNA [NM_001107310]
Spred2	A_44_P163652	0.0105399	1.76306	Rattus norvegicus sprouty-related, EVH1 domain containing 2 (Spred2), mRNA [NM_001047094]
Sptbn2	A_64_P125013	0.0423397	-2.08808	Rattus norvegicus spectrin, beta, non-erythrocytic 2 (Sptbn2), mRNA [NM_019167]
Srgap3	A_64_P115035	0.00572914	-1.73665	PREDICTED: Rattus norvegicus SLIT-ROBO Rho GTPase activating protein 3 (Srgap3), transcript variant X1, mRNA [XM_006237047]
Srsf12	A_64_P046990	0.0063112	-2.15882	Rattus norvegicus serine/arginine-rich splicing factor 12 (Srsf12), mRNA [NM_001135711]
Sstr1	A_64_P090866	0.011287	-1.93359	Rattus norvegicus somatostatin receptor 1 (Sstr1), mRNA [NM_012719]
Sstr2	A_64_P104583	0.0388043	-1.67842	Rattus norvegicus somatostatin receptor 2 (Sstr2), mRNA [NM_019348]
St18	A_64_P105713	0.000560451	1.78765	Rattus norvegicus suppression of tumorigenicity 18 (St18), mRNA [NM_153310]
Stac3	A_44_P1045734	0.0179768	1.721	Rattus norvegicus SH3 and cysteine rich domain 3 (Stac3), mRNA [NM_001130558]
Stam	A_44_P128564	0.00914412	-1.63162	Rattus norvegicus signal transducing adaptor molecule (SH3 domain and ITAM motif) 1 (Stam), mRNA [NM_001109121]
Stk31	A_44_P590829	0.0157634	-1.94183	Rattus norvegicus serine threonine kinase 31 (Stk31), mRNA [NM_001191971]
Stk4	A_43_P22613	0.0236403	1.50496	Rattus norvegicus serine/threonine kinase 4 (Stk4), mRNA [NM_001107800]
Ston2	A_44_P373103	0.0425054	1.91379	Rattus norvegicus stonin 2 (Ston2), mRNA [NM_001135874]
Stox1	A_44_P529994	0.0149622	2.13379	Rattus norvegicus storkhead box 1 (Stox1), mRNA [NM_001191720]
Stxbp1	A_44_P472942	0.0420247	-1.50593	Rattus norvegicus syntaxin binding protein 1 (Stxbp1), mRNA [NM_013038]
Sult1a1	A_64_P011779	0.0371769	1.94614	Rattus norvegicus sulfotransferase family, cytosolic, 1A, phenol-preferring, member 1 (Sult1a1), mRNA [NM_031834]
Sult1d1	A_64_P037071	0.0304944	1.65068	Rattus norvegicus sulfotransferase family 1D, member 1 (Sult1d1), mRNA [NM_021769]
Sult2b1	A_64_P013132	0.0330195	-1.53206	Rattus norvegicus sulfotransferase family, cytosolic, 2B, member 1 (Sult2b1), mRNA [NM_001039665]
Supt5h	A_44_P158768	0.0140732	-7.75104	Rattus norvegicus suppressor of Ty 5 homolog (S. cerevisiae) (Supt5h), mRNA [NM_001107497]
Susd2	A_44_P303982	0.00993025	-1.96879	Rattus norvegicus sushi domain containing 2 (Susd2), mRNA [NM_001106381]
Susd4	A_64_P059021	0.0369594	-1.5297	Rattus norvegicus sushi domain containing 4 (Susd4), mRNA [NM_001105982]
Sval1	A_64_P008723	0.0234498	2.00892	Rattus norvegicus seminal vesicle antigen-like 1 (Sval1), mRNA [NM_133292]
Syk	A_64_P017329	0.0360184	2.1752	Rattus norvegicus spleen tyrosine kinase (Syk), mRNA [NM_012758]
Syne4	A_64_P006878	0.0255653	-1.84265	Rattus norvegicus spectrin repeat containing, nuclear envelope family member 4 (Syne4), mRNA [NM_001009283]
Synj1	A_64_P153234	0.0405874	-2.07603	Rattus norvegicus synaptojanin 1 (Synj1), mRNA [NM_053476]
Synpr	A_43_P15297	0.0259308	-2.01956	Rattus norvegicus synaptoporin (Synpr), mRNA [NM_023974]
Syp	A_43_P11509	0.0238369	-1.61727	synaptophysin (Syp), mRNA [Source:RefSeq mRNA;Acc:NM_012664] [ENSRNOT00000013724]
Syt3	A_44_P266833	0.0151537	-1.79379	Rattus norvegicus synaptotagmin III (Syt3), mRNA [NM_019122]
Sytl1	A_64_P088397	0.0154368	1.50438	Rattus norvegicus synaptotagmin-like 1 (Sytl1), mRNA [NM_001025651]
Sytl4	A_64_P091405	0.000131101	2.26855	Rattus norvegicus synaptotagmin-like 4 (Sytl4), mRNA [NM_080410]
T	A_64_P054112	0.0451865	1.51759	Rattus norvegicus brachyury (T), mRNA [NM_001106209]
Taar5	A_64_P062383	0.049511	1.54323	Rattus norvegicus trace amine-associated receptor 5 (Taar5), mRNA [NM_001009650]
Taco1	A_44_P555910	0.0347379	-3.91228	Rattus norvegicus translational activator of mitochondrially encoded cytochrome c oxidase I (Taco1), mRNA [NM_001108302]
Taf6l	A_43_P16471	0.0305278	-2.05787	Rattus norvegicus TAF6-like RNA polymerase II, p300/CBP-associated factor (PCAF)-associated factor (Taf6l), mRNA [NM_001107575]
Tap2	A_64_P012977	0.00446037	2.50577	Rattus norvegicus transporter 2, ATP-binding cassette, sub-family B (MDR/TAP) (Tap2), mRNA [NM_032056]
Tars2	A_64_P218011	0.00231653	-1.53182	Rattus norvegicus threonyl-tRNA synthetase 2, mitochondrial (putative) (Tars2), mRNA [NM_001014040]
Tas2r103	A_64_P017413	0.0200381	1.82534	Rattus norvegicus taste receptor, type 2, member 103 (Tas2r103), mRNA [NM_001166690]
Tas2r105	A_64_P002136	0.00968201	1.71944	Rattus norvegicus taste receptor, type 2, member 105 (Tas2r105), mRNA [NM_023999]
Tas2r134	A_64_P127160	0.0123542	1.61966	Rattus norvegicus taste receptor, type 2, member 134 (Tas2r134), mRNA [NM_001013915]
Tas2r136	A_64_P141165	0.022865	1.57747	Rattus norvegicus taste receptor, type 2, member 136 (Tas2r136), mRNA [NM_001166678]
Tas2r139	A_64_P104319	0.0155925	1.6907	Rattus norvegicus taste receptor, type 2, member 139 (Tas2r139), mRNA [NM_001080905]
Tbc1d10c	A_64_P110284	0.0130655	1.86183	Rattus norvegicus TBC1 domain family, member 10C (Tbc1d10c), mRNA [NM_001081980]
Tbc1d5	A_44_P494741	0.015887	1.826	Rattus norvegicus TBC1 domain family, member 5 (Tbc1d5), mRNA [NM_001134762]
Tbl3	A_42_P692306	0.0390275	-2.18584	Rattus norvegicus transducin (beta)-like 3 (Tbl3), mRNA [NM_001008277]
Tcerg1l	A_64_P013569	0.0296842	-1.56085	Rattus norvegicus transcription elongation regulator 1-like (Tcerg1l), mRNA [NM_001130077]
Tcf7l2	A_64_P040190	0.0117068	1.54202	Rattus norvegicus transcription factor 7-like 2 (T-cell specific, HMG-box) (Tcf7l2), mRNA [NM_001191052]
Tcl1a	A_64_P008924	0.001561	2.18227	Rattus norvegicus T-cell leukemia/lymphoma 1A (Tcl1a), mRNA [NM_001109601]
Tcp11	A_64_P089201	0.000560428	2.47639	Rattus norvegicus t-complex protein 11 (Tcp11), mRNA [NM_001007695]
Tcrb	A_64_P038707	0.00875103	2.19398	Rattus norvegicus T-cell receptor beta chain, mRNA (cDNA clone MGC:108929 IMAGE:7382821), complete cds. [BC088211]
Tec	A_42_P734688	0.0369662	1.5011	Rattus norvegicus tec protein tyrosine kinase (Tec), mRNA [NM_053432]
Teddm1	A_64_P009505	0.0477673	1.69451	Rattus norvegicus transmembrane epididymal protein 1 (Teddm1), mRNA [NM_001039915]
Tek	A_44_P534601	0.0303303	1.72348	Rattus norvegicus TEK tyrosine kinase, endothelial (Tek), mRNA [NM_001105737]
Tekt5	A_44_P239240	0.0304772	1.80266	Rattus norvegicus tektin 5 (Tekt5), mRNA [NM_001014224]
Tesk2	A_44_P313815	0.021148	1.81378	Rattus norvegicus testis-specific kinase 2 (Tesk2), mRNA [NM_133396]
Tex26	A_64_P134150	0.0249844	1.51225	Rattus norvegicus testis expressed 26 (Tex26), mRNA [NM_001134603]
Tex36	A_44_P782405	0.0211643	1.62227	Rattus norvegicus testis expressed 36 (Tex36), mRNA [NM_001024288]
Tg	A_64_P128458	0.0172313	1.66633	Rattus norvegicus thyroglobulin (Tg), transcript variant 1, mRNA [NM_030988]
Tgfa	A_44_P310168	0.0435972	-2.21142	Rattus norvegicus transforming growth factor alpha (Tgfa), mRNA [NM_012671]
Tgfbi	A_44_P620106	0.00547711	1.58995	Rattus norvegicus transforming growth factor, beta induced (Tgfbi), mRNA [NM_053802]
Tgm6	A_64_P163277	0.030979	1.72359	PREDICTED: Rattus norvegicus transglutaminase 6 (Tgm6), mRNA [XM_006224653]
Thap4	A_44_P199514	0.0456262	-2.0476	Rattus norvegicus THAP domain containing 4 (Thap4), mRNA [NM_001005564]
Thbd	A_64_P033610	0.00292736	1.59342	Rattus norvegicus thrombomodulin (Thbd), mRNA [NM_031771]
Thbs4	A_44_P337311	0.0189502	1.6589	Rattus norvegicus thrombospondin 4 (Thbs4), mRNA [NM_017133]
Themis	A_64_P013739	0.000841707	2.05474	PREDICTED: Rattus norvegicus thymocyte selection associated (Themis), mRNA [XM_006222840]
Thra	A_43_P12534	0.0309913	-2.75075	Rattus norvegicus thyroid hormone receptor alpha (Thra), transcript variant TRalpha1, mRNA [NM_001017960]
Thsd7b	A_64_P024449	0.0353294	-1.81497	Rattus norvegicus thrombospondin, type I, domain containing 7B (Thsd7b), mRNA [NM_001191669]
Timd2	A_64_P133657	0.0133792	1.5768	Rattus norvegicus T-cell immunoglobulin and mucin domain containing 2 (Timd2), mRNA [NM_001013855]
Tinag	A_42_P512860	0.0159841	1.61026	Rattus norvegicus tubulointerstitial nephritis antigen (Tinag), mRNA [NM_001005549]
Tktl1	A_64_P110936	0.0174018	4.9148	Rattus norvegicus transketolase-like 1 (Tktl1), mRNA [NM_001109534]
Tle4	A_44_P208004	0.0208022	-1.5229	Rattus norvegicus transducin-like enhancer of split 4 (E(sp1) homolog, Drosophila) (Tle4), mRNA [NM_019141]
Tlr10	A_44_P419426	0.0194909	1.56486	Rattus norvegicus toll-like receptor 10 (Tlr10), mRNA [NM_001146035]
Tlr11	A_64_P147368	0.00784034	3.18244	Rattus norvegicus toll-like receptor 11 (Tlr11), mRNA [NM_001144779]
Tlr12	A_64_P035564	0.0190598	1.9834	Rattus norvegicus toll-like receptor 12 (Tlr12), mRNA [NM_001108682]
Tlr2	A_43_P19763	0.0342716	1.6002	Rattus norvegicus toll-like receptor 2 (Tlr2), mRNA [NM_198769]
Tlx3	A_64_P135643	0.0375923	-5.29028	PREDICTED: Rattus norvegicus T-cell leukemia, homeobox 3 (Tlx3), mRNA [XM_573065]
Tmc8	A_64_P001426	0.0321625	1.5917	Rattus norvegicus transmembrane channel-like 8 (Tmc8), mRNA [NM_001126301]
Tmem116	A_64_P307602	0.00173406	1.71859	Rattus norvegicus transmembrane protein 116 (Tmem116), mRNA [NM_001159625]
Tmem130	A_44_P552865	0.0367804	-1.6618	Rattus norvegicus transmembrane protein 130 (Tmem130), mRNA [NM_001170399]
Tmem132b	A_64_P075018	0.00523783	1.58355	Rattus norvegicus transmembrane protein 132B (Tmem132b), mRNA [NM_001134536]
Tmem136	A_64_P007777	0.0257447	1.67237	Rattus norvegicus transmembrane protein 136 (Tmem136), mRNA [NM_001108136]
Tmem156	A_64_P006998	0.0169246	2.38889	Rattus norvegicus transmembrane protein 156 (Tmem156), mRNA [NM_001025138]
Tmem163	A_64_P119588	0.0250549	-1.69073	Rattus norvegicus transmembrane protein 163 (Tmem163), mRNA [NM_001110763]
Tmem176a	A_42_P640700	0.0153249	-1.67753	Rattus norvegicus transmembrane protein 176A (Tmem176a), mRNA [NM_001039008]
Tmem194	A_64_P066616	0.0150521	2.99366	Rattus norvegicus transmembrane protein 194A (Tmem194), mRNA [NM_001271249]
Tmem194b	A_64_P093304	0.0112056	4.61021	Rattus norvegicus transmembrane protein 194B (Tmem194b), mRNA [NM_001134642]
Tmem194b	A_64_P152091	0.0253648	-1.5464	Rattus norvegicus transmembrane protein 194B (Tmem194b), mRNA [NM_001134642]
Tmem212	A_64_P054692	0.0017199	-2.18895	Rattus norvegicus transmembrane protein 212 (Tmem212), transcript variant 2, mRNA [NM_001164439]
Tmem234	A_44_P729931	0.0182816	-1.55036	Protein LOC682404; RCG30879, isoform CRA_b [Source:UniProtKB/TrEMBL;Acc:M0R8F2] [ENSRNOT00000074235]
Tmem25	A_64_P138321	0.0153635	-1.90804	Rattus norvegicus transmembrane protein 25 (Tmem25), mRNA [NM_001109528]
Tmem25	A_64_P131214	0.0216649	-4.53299	Rattus norvegicus transmembrane protein 25 (Tmem25), mRNA [NM_001109528]
Tmem252	A_64_P002756	0.00283455	1.69694	Rattus norvegicus transmembrane protein 252 (Tmem252), mRNA [NM_001007738]
Tmem56	A_44_P487530	0.0244787	-2.21413	Rattus norvegicus transmembrane protein 56 (Tmem56), mRNA [NM_001135879]
Tmem87a	A_64_P048854	0.00609968	1.91208	Rattus norvegicus similar to CG17660-PA (LOC366170), mRNA [XM_345422]
Tmprss11d	A_64_P032323	0.00404136	-1.68187	Rattus norvegicus transmembrane protease, serine 11d (Tmprss11d), transcript variant 2, mRNA [NM_022630]
Tmprss4	A_64_P075715	0.0276588	1.71952	Rattus norvegicus transmembrane protease, serine 4 (Tmprss4), mRNA [NM_001108998]
Tnf	A_64_P034414	0.0324023	1.92239	Rattus norvegicus tumor necrosis factor (Tnf), mRNA [NM_012675]
Tnfaip3	A_64_P101950	0.00957794	2.43987	PREDICTED: Rattus norvegicus tumor necrosis factor, alpha-induced protein 3 (Tnfaip3), transcript variant X1, mRNA [XM_001060914]
Tnfaip8l2	A_64_P050660	0.0129291	1.87156	Rattus norvegicus tumor necrosis factor, alpha-induced protein 8-like 2 (Tnfaip8l2), mRNA [NM_001014039]
Tnfrsf13b	A_64_P302821	0.0291776	1.54828	Protein Tnfrsf13b [Source:UniProtKB/TrEMBL;Acc:F1LX35] [ENSRNOT00000003139]
Tnfrsf14	A_44_P868963	0.00295991	4.63732	Rattus norvegicus tumor necrosis factor receptor superfamily, member 14 (Tnfrsf14), mRNA [NM_001015034]
Tnfrsf19	A_64_P000141	0.0307489	1.79393	Rattus norvegicus tumor necrosis factor receptor superfamily, member 19 (Tnfrsf19), mRNA [NM_001044229]
Tnfrsf4	A_64_P018907	0.00373881	1.7012	Rattus norvegicus tumor necrosis factor receptor superfamily, member 4 (Tnfrsf4), mRNA [NM_013049]
Tnfrsf8	A_64_P013813	0.000825682	2.21466	Rattus norvegicus tumor necrosis factor receptor superfamily, member 8 (Tnfrsf8), mRNA [NM_019135]
Tnfsf13	A_64_P059660	0.0316753	1.6126	Rattus norvegicus tumor necrosis factor (ligand) superfamily, member 13 (Tnfsf13), mRNA [NM_001009623]
Tnnt1	A_64_P058869	0.00469878	1.57493	Rattus norvegicus troponin T type 1 (skeletal, slow) (Tnnt1), transcript variant 1, mRNA [NM_134388]
Tnnt1	A_64_P058871	0.00302573	1.63126	Rattus norvegicus troponin T type 1 (skeletal, slow) (Tnnt1), transcript variant 1, mRNA [NM_134388]
Tnnt3	A_64_P058864	0.0195799	1.74681	Rattus norvegicus troponin T type 3 (skeletal, fast) (Tnnt3), transcript variant 1, mRNA [NM_001270665]
Tnp1	A_64_P114099	0.0133164	1.69675	Rattus norvegicus transition protein 1 (Tnp1), mRNA [NM_017056]
Tomm40	A_43_P17109	0.0094512	-1.64484	Rattus norvegicus translocase of outer mitochondrial membrane 40 homolog (yeast) (Tomm40), mRNA [NM_212520]
Top2a	A_64_P033214	0.0475545	1.77739	topoisomerase (DNA) II alpha (Top2a), mRNA [Source:RefSeq mRNA;Acc:NM_022183] [ENSRNOT00000050725]
Tp53inp2	A_44_P389034	0.0459828	1.74619	Rattus norvegicus tumor protein p53 inducible nuclear protein 2 (Tp53inp2), mRNA [NM_001270947]
Tpsb2	A_64_P066860	0.00609238	2.35593	Rattus norvegicus tryptase beta 2 (Tpsb2), mRNA [NM_019180]
Traf2	A_44_P241277	0.0368603	-1.74168	Rattus norvegicus Tnf receptor-associated factor 2 (Traf2), mRNA [NM_001107815]
Traf3ip3	A_44_P197350	0.0404355	1.67694	Rattus norvegicus TRAF3 interacting protein 3 (Traf3ip3), mRNA [NM_001014132]
Trappc12	A_44_P300093	0.00210072	-1.69493	Protein Trappc12 [Source:UniProtKB/TrEMBL;Acc:D3ZE49] [ENSRNOT00000029859]
Trdn	A_44_P191715	0.0172683	-1.74526	Rattus norvegicus triadin (Trdn), mRNA [NM_021666]
Trem1	A_44_P354415	0.0152492	5.70635	Rattus norvegicus triggering receptor expressed on myeloid cells 1 (Trem1), mRNA [NM_001106885]
Treml4	A_64_P070598	0.00953222	1.53712	PREDICTED: Rattus norvegicus triggering receptor expressed on myeloid cells-like 4 (Treml4), transcript variant X8, mRNA [XM_006226716]
Trim10	A_64_P129013	0.0224916	1.95427	Rattus norvegicus tripartite motif-containing 10 (Trim10), mRNA [NM_001009176]
Trip4	A_43_P18029	0.0312151	1.52519	Rattus norvegicus thyroid hormone receptor interactor 4 (Trip4), mRNA [NM_001134981]
Trnp1	A_44_P714084	0.035112	-6.5675	PREDICTED: Rattus norvegicus TMF1-regulated nuclear protein 1 (Trnp1), partial mRNA [XM_002726600]
Tro	A_43_P17126	0.00201667	-2.28817	trophinin [Source:MGI Symbol;Acc:MGI:1928994] [ENSRNOT00000071639]
Trpm8	A_64_P041581	0.0139077	-1.73168	Rattus norvegicus transient receptor potential cation channel, subfamily M, member 8 (Trpm8), mRNA [NM_134371]
Trps1	A_44_P309643	0.0180531	1.75543	Rattus norvegicus trichorhinophalangeal syndrome I (Trps1), mRNA [NM_001134837]
Trpv2	A_64_P130184	0.0224269	-2.29943	Rattus norvegicus transient receptor potential cation channel, subfamily V, member 2 (Trpv2), transcript variant 1, mRNA [NM_017207]
Tspan7	A_64_P053998	0.0228393	-2.13414	Rattus norvegicus tetraspanin 7 (Tspan7), mRNA [NM_001108815]
Tspan9	A_64_P153062	0.0142097	-3.26084	Rattus norvegicus tetraspanin 9 (Tspan9), mRNA [NM_001107890]
Tspy1	A_43_P15982	0.00302171	1.66587	Rattus norvegicus testis specific protein, Y-linked 1 (Tspy1), mRNA [NM_022923]
Tssk4	A_44_P178014	0.018654	1.79091	Rattus norvegicus testis-specific serine kinase 4 (Tssk4), transcript variant 1, mRNA [NM_001271325]
Tsta3	A_44_P138257	0.0443597	-1.53951	Rattus norvegicus tissue specific transplantation antigen P35B (Tsta3), transcript variant 1, mRNA [NM_001270789]
Tsx	A_43_P11975	0.0334854	1.61287	Rattus norvegicus testis specific X-linked gene (Tsx), mRNA [NM_019203]
Ttc23l	A_44_P867688	0.000267928	2.09709	PREDICTED: Rattus norvegicus tetratricopeptide repeat domain 23-like (Ttc23l), transcript variant X1, mRNA [XM_006224042]
Ttc36	A_64_P079260	0.00916867	2.76407	Rattus norvegicus tetratricopeptide repeat domain 36 (Ttc36), mRNA [NM_001005546]
Ttc4	A_64_P063993	0.0230794	1.69504	Rattus norvegicus tetratricopeptide repeat domain 4 (Ttc4), mRNA [NM_001013214]
Ttc4	A_64_P063998	0.0224419	-1.58365	PREDICTED: Rattus norvegicus tetratricopeptide repeat domain 4 (Ttc4), transcript variant X1, mRNA [XM_006238519]
Ttll1	A_44_P450486	0.00359255	-1.6128	Rattus norvegicus tubulin tyrosine ligase-like family, member 1 (Ttll1), mRNA [NM_001012200]
Tube1	A_44_P272839	0.0020589	1.728	Rattus norvegicus tubulin, epsilon 1 (Tube1), mRNA [NM_001108536]
Tulp3	A_44_P337465	0.00797816	1.50443	tubby-like protein 3 [Source:MGI Symbol;Acc:MGI:1329045] [ENSRNOT00000007634]
Txnip	A_44_P237621	0.0301088	1.53558	Rattus norvegicus thioredoxin interacting protein (Txnip), mRNA [NM_001008767]
Tymp	A_44_P325285	0.0286149	-1.91015	Rattus norvegicus thymidine phosphorylase (Tymp), mRNA [NM_001012122]
Tyr	A_64_P056761	0.0402306	1.50638	Rattus norvegicus tyrosinase (Tyr), mRNA [NM_001107535]
Tysnd1	A_64_P085575	0.0155613	-1.53574	Rattus norvegicus trypsin domain containing 1 (Tysnd1), mRNA [NM_001108932]
Uba1y	A_64_P244957	0.0109173	1.71286	Rattus norvegicus ubiquitin-activating enzyme E1 mRNA, complete cds. [EF690356]
Ube2d1	A_64_P000480	0.0444162	-1.55828	Rattus norvegicus ubiquitin-conjugating enzyme E2D 1 (Ube2d1), mRNA [NM_001108530]
Ube2ql1	A_44_P185110	0.0155083	-1.57256	Rattus norvegicus ubiquitin-conjugating enzyme E2Q family-like 1 (Ube2ql1), mRNA [NM_001145163]
Ube2v1	A_64_P045980	0.0220214	-1.59032	Rattus norvegicus ubiquitin-conjugating enzyme E2 variant 1 (Ube2v1), mRNA [NM_001110345]
Ugt2b1	A_44_P372277	0.000785911	2.21982	Rattus norvegicus UDP glucuronosyltransferase 2 family, polypeptide B1 (Ugt2b1), mRNA [NM_173295]
Ugt2b10	A_44_P128396	0.0298238	1.65162	Rattus norvegicus UDP glucuronosyltransferase 2 family, polypeptide B10 (Ugt2b10), mRNA [NM_001191676]
Unc5cl	A_64_P105221	0.0418704	1.76307	Rattus norvegicus unc-5 homolog C (C. elegans)-like (Unc5cl), mRNA [NM_001106882]
Upk3bl	A_64_P155771	0.0156694	2.10335	Rattus norvegicus uroplakin 3B-like (Upk3bl), mRNA [NM_001109020]
Ush1c	A_64_P096249	0.022875	-1.53376	Rattus norvegicus Usher syndrome 1C (Ush1c), mRNA [NM_212521]
Usp17l5	A_44_P358654	0.0258216	1.85638	PREDICTED: Rattus norvegicus ubiquitin specific peptidase 17-like 5 (Usp17l5), mRNA [XM_219062]
Usp35	A_44_P419403	0.0145986	-1.75242	PREDICTED: Rattus norvegicus ubiquitin specific peptidase 35 (Usp35), mRNA [XM_001064027]
Usp40	A_44_P1011391	0.0219537	1.5225	Rattus norvegicus ubiquitin specific peptidase 40 (Usp40), mRNA [NM_001134885]
Usp50	A_44_P328530	0.00991729	1.67126	PREDICTED: Rattus norvegicus ubiquitin specific peptidase 50 (Usp50), mRNA [XM_001081082]
Utrn	A_64_P399184	0.0150919	1.57055	Rattus norvegicus utrophin (Utrn), mRNA [NM_013070]
Uvrag	A_64_P145536	0.00270617	1.92663	Rattus norvegicus UV radiation resistance associated gene (Uvrag), mRNA [NM_001107536]
Vcam1	A_42_P499158	0.0116373	1.50225	Rattus norvegicus vascular cell adhesion molecule 1 (Vcam1), mRNA [NM_012889]
Vegp1	A_42_P645186	0.00274268	1.54612	Rattus norvegicus von Ebners gland protein 1 (Vegp1), mRNA [NM_022945]
Vipr1	A_42_P670580	0.00700048	1.76647	Rattus norvegicus vasoactive intestinal peptide receptor 1 (Vipr1), mRNA [NM_012685]
Vom1r15	A_64_P035066	0.0130699	1.59078	Rattus norvegicus vomeronasal 1 receptor 15 (Vom1r15), mRNA [NM_001008960]
Vom1r70	A_64_P067842	0.0426533	1.897	Rattus norvegicus vomeronasal 1 receptor 70 (Vom1r70), mRNA [NM_001009519]
Vom1r78	A_64_P074610	0.0180087	-1.63521	Rattus norvegicus vomeronasal 1 receptor 78 (Vom1r78), mRNA [NM_001008924]
Vom1r97	A_44_P245353	0.0263055	2.29687	Rattus norvegicus vomeronasal 1 receptor 97 (Vom1r97), mRNA [NM_173297]
Vom2r13	A_64_P046477	0.012531	2.03814	Rattus norvegicus vomeronasal 2 receptor, 13 (Vom2r13), mRNA [NM_001099489]
Vom2r13	A_64_P273753	0.00782597	1.83145	Rattus norvegicus vomeronasal 2 receptor, 13 (Vom2r13), mRNA [NM_001099489]
Vom2r17	A_64_P078987	0.027672	2.69694	Rattus norvegicus vomeronasal 2 receptor, 17 (Vom2r17), mRNA [NM_001099491]
Vom2r19	A_64_P028090	0.0355007	1.54617	Rattus norvegicus vomeronasal 2 receptor, 19 (Vom2r19), mRNA [NM_001099492]
Vom2r28	A_64_P113666	0.0243822	1.59624	Rattus norvegicus vomeronasal 2 receptor, 28 (Vom2r28), mRNA [NM_001099472]
Vom2r59	A_64_P029571	0.0040039	2.01996	Rattus norvegicus vomeronasal 2 receptor, 59 (Vom2r59), mRNA [NM_001099466]
Vom2r71	A_64_P378583	0.0455914	1.65289	Rattus norvegicus vomeronasal 2 receptor, 71 (Vom2r71), mRNA [NM_001099516]
Vom2r72	A_64_P057824	0.0348832	1.86006	Rattus norvegicus vomeronasal 2 receptor, 72 (Vom2r72), mRNA [NM_001099517]
Vps16	A_44_P101375	0.0311476	-1.52933	Rattus norvegicus vacuolar protein sorting 16 homolog (S. cerevisiae) (Vps16), mRNA [NM_001005541]
Vps45	A_44_P354806	0.0424821	-2.27328	Rattus norvegicus vacuolar protein sorting 45 homolog (S. cerevisiae) (Vps45), mRNA [NM_172072]
Vps8	A_64_P055945	0.0410102	1.55348	PREDICTED: Rattus norvegicus vacuolar protein sorting 8 homolog (S. cerevisiae) (Vps8), transcript variant X2, mRNA [XM_006221187]
Vsx1	A_64_P083014	0.03735	1.7403	Rattus norvegicus visual system homeobox 1 (Vsx1), mRNA [NM_001109546]
Wdr17	A_64_P068714	0.0159238	1.86215	Protein LOC364653 [Source:UniProtKB/TrEMBL;Acc:M0R6L2] [ENSRNOT00000074885]
Wdr64	A_64_P026833	0.0121679	1.70087	PREDICTED: Rattus norvegicus WD repeat domain 64 (Wdr64), transcript variant X1, mRNA [XM_006221570]
Wdr76	A_64_P092484	0.0229977	1.61187	PREDICTED: Rattus norvegicus WD repeat domain 76 (Wdr76), transcript variant X2, mRNA [XM_006224581]
Wdr88	A_44_P170795	0.0346502	1.67301	PREDICTED: Rattus norvegicus WD repeat domain 88 (Wdr88), mRNA [XM_006228899]
Wfs1	A_44_P440558	0.0434214	-1.63227	Rattus norvegicus Wolfram syndrome 1 (wolframin) (Wfs1), mRNA [NM_031823]
Wisp3	A_44_P284915	0.0251392	1.85675	Rattus norvegicus WNT1 inducible signaling pathway protein 3 (Wisp3), mRNA [NM_001170483]
Wnt9b	A_64_P079413	0.0241205	1.82642	Rattus norvegicus wingless-type MMTV integration site family, member 9B (Wnt9b), mRNA [NM_001107055]
Wwox	A_64_P028011	0.000742685	2.83184	Rattus norvegicus WW domain-containing oxidoreductase (Wwox), mRNA [NM_001106188]
Xcl1	A_64_P024948	0.0108912	1.85481	Rattus norvegicus chemokine (C motif) ligand 1 (Xcl1), mRNA [NM_134361]
Xdh	A_64_P123346	0.0140396	1.53122	Rattus norvegicus xanthine dehydrogenase (Xdh), mRNA [NM_017154]
Xpo7	A_64_P139569	0.034765	1.55272	PREDICTED: Rattus norvegicus exportin 7 (Xpo7), transcript variant X1, mRNA [XM_006252282]
Ypel4	A_44_P777016	0.0391572	-1.8436	Rattus norvegicus yippee-like 4 (Drosophila) (Ypel4), mRNA [NM_001024369]
Zar1	A_64_P033765	0.049618	1.72574	Rattus norvegicus zygote arrest 1 (Zar1), mRNA [NM_181385]
Zbtb24	A_64_P042684	0.0154871	1.53855	Rattus norvegicus zinc finger and BTB domain containing 24 (Zbtb24), mRNA [NM_001098667]
Zbtb34	A_64_P011349	0.0137114	1.75771	PREDICTED: Rattus norvegicus zinc finger and BTB domain containing 34 (Zbtb34), transcript variant X2, mRNA [XM_006224363]
Zbtb7c	A_64_P052542	0.0373748	1.64111	Rattus norvegicus zinc finger and BTB domain containing 7C (Zbtb7c), mRNA [NM_001127375]
Zc3h12d	A_44_P945723	0.000883212	2.21705	Rattus norvegicus zinc finger CCCH type containing 12D (Zc3h12d), mRNA [NM_001107469]
Zcchc12	A_44_P152199	0.0332082	-1.91117	Rattus norvegicus zinc finger, CCHC domain containing 12 (Zcchc12), mRNA [NM_001014065]
Zcchc2	A_64_P059761	0.0301427	1.55618	Rattus norvegicus zinc finger, CCHC domain containing 2 (Zcchc2), transcript variant 2, mRNA [NM_001271042]
Zcchc7	A_44_P420552	0.0137514	1.56774	Rattus norvegicus zinc finger, CCHC domain containing 7 (Zcchc7), mRNA [NM_001106658]
Zfp266	A_64_P053881	0.00460752	1.59687	Rattus norvegicus zinc finger protein 266 (Zfp266), mRNA [NM_001135018]
Zfp280b	A_44_P407889	0.0308178	1.778	Rattus norvegicus zinc finger protein 280B (Zfp280b), mRNA [NM_001106384]
Zfp536	A_64_P006072	0.023251	1.51319	PREDICTED: Rattus norvegicus zinc finger protein 536 (Zfp536), transcript variant X7, mRNA [XM_006223211]
Zfp800	A_64_P076663	0.0103281	1.67751	Rattus norvegicus zinc finger protein 800 (Zfp800), mRNA [NM_001109225]
Zfp827	A_64_P162718	0.00644912	-2.51789	zinc finger protein 827 [Source:MGI Symbol;Acc:MGI:2444807] [ENSRNOT00000015929]
Zg16	A_44_P536086	0.0153693	1.611	Rattus norvegicus zymogen granule protein 16 (Zg16), mRNA [NM_134409]
Zkscan4	A_64_P040356	0.0448118	1.60784	PREDICTED: Rattus norvegicus zinc finger with KRAB and SCAN domains 4 (Zkscan4), mRNA [XM_006222434]
Zmynd12	A_44_P314295	0.0257918	1.73963	Rattus norvegicus zinc finger, MYND-type containing 12 (Zmynd12), mRNA [NM_001107970]
Znrf3	A_64_P000161	0.0248837	1.82782	PREDICTED: Rattus norvegicus zinc and ring finger 3 (Znrf3), mRNA [XM_006221825]
Zp3r	A_64_P164429	0.0429011	2.01681	Rattus norvegicus zona pellucida 3 receptor (Zp3r), transcript variant 1, mRNA [NM_182815]
Zpbp	A_44_P682959	0.0390628	1.58105	Rattus norvegicus zona pellucida binding protein (Zpbp), mRNA [NM_001025139]
Zswim2	A_44_P328512	0.0092573	2.71731	Rattus norvegicus zinc finger, SWIM-type containing 2 (Zswim2), mRNA [NM_001011960]
	A_64_P037234	0.00452328	2.52292
	A_64_P055112	0.00141446	2.29652	Rattus norvegicus similar to RIKEN cDNA 4933431D05 (LOC287855), mRNA [XM_221162]
	A_64_P108112	0.0316683	1.97537
	ETG10_13482	0.0335073	2.11414	Unknown
	A_64_P046416	0.0219882	1.78397
	A_64_P134056	0.0150749	1.60798
	A_64_P135818	0.0337179	-2.11566	PREDICTED: Rattus norvegicus prohibitin-like (LOC366709), misc_RNA [XR_006662]
	A_64_P138537	0.003802	3.84453
	A_64_P080326	0.0379407	3.93133
	A_64_P007317	0.0160062	1.64238	ZFPL1_MOUSE (Q9DB43) Zinc finger protein-like 1, complete [TC584552]
	A_64_P145013	0.0063706	1.71162
	ERCC-00007_60	0.00571142	1.52701
	A_64_P111195	0.0035	2.13973
	ETG08_142674	0.002937	1.62629	Unknown
	A_44_P391537	0.00218496	1.59114	Rattus norvegicus similar to Nedd4 binding protein 1 (LOC365705), mRNA [XM_345172]
	A_64_P154430	0.00328593	2.26545
	A_64_P049336	0.0333696	1.77661
	A_64_P033284	0.0405953	1.53974
	A_64_P113503	0.0233344	1.74723
	A_64_P005635	0.0498391	2.42235	Uncharacterized protein [Source:UniProtKB/TrEMBL;Acc:D3ZW07] [ENSRNOT00000029920]
	A_64_P053094	0.0354057	4.14424
	A_64_P028198	0.0391583	1.59236
	ETG04_27747	0.00745606	1.52357	Unknown
	A_64_P145163	0.00984468	-3.55093
	A_64_P012268	0.00190173	1.52891
	ERCC-00113_271	0.00715668	2.50485
	A_64_P154879	0.0174312	2.13577
	A_64_P038371	0.039691	2.79942	immunoreceptor Ly49si2 (Ly49si2), mRNA [Source:RefSeq mRNA;Acc:NM_001009498] [ENSRNOT00000041964]
	A_64_P121682	0.0187142	1.80779
	A_64_P107737	0.0095348	1.65328	AGENCOURT_28625029 NIH_MGC_250 Rattus norvegicus cDNA clone IMAGE:7379791 5', mRNA sequence [CO575593]
	A_64_P040547	0.00984716	2.88595
	A_64_P159618	0.0117901	1.74049
	A_64_P159685	0.0248703	1.925
	A_64_P082530	0.0063421	1.70392
	A_64_P122844	0.00671277	2.54406
	A_64_P126772	0.0491037	1.73638
	A_64_P016232	0.0350369	-1.50619	collagen beta(1-O)galactosyltransferase 2 [Source:MGI Symbol;Acc:MGI:2138232] [ENSRNOT00000030109]
	A_64_P092405	0.0298442	2.07073
	A_64_P103072	0.00734859	2.41543
	A_64_P077162	0.00774529	2.7182	WD repeat domain 49 [Source:MGI Symbol;Acc:MGI:3645287] [ENSRNOT00000039524]
	A_64_P332826	0.00121287	1.98899	Q7TS76_MOUSE (Q7TS76) Sip1 protein, partial (13%) [TC617524]
	A_64_P123711	0.015047	2.32511
	A_64_P006413	0.00305214	7.25889	AW527531 UI-R-BO1-ajv-d-02-0-UI.s1 UI-R-BO1 Rattus norvegicus cDNA clone UI-R-BO1-ajv-d-02-0-UI 3', mRNA sequence [AW527531]
	A_44_P347320	0.0355389	1.59328	Rattus norvegicus similar to RIKEN cDNA 1110011K10 (LOC315466), mRNA [XM_235929]
	A_64_P011700	0.0270085	2.75353	Uncharacterized protein [Source:UniProtKB/TrEMBL;Acc:F1LZP9] [ENSRNOT00000035509]
	A_64_P009551	0.00604131	1.82043
	A_44_P208779	0.0272848	1.71427	Q4V8C3_RAT (Q4V8C3) Echinoderm microtubule associated protein like 1, partial (18%) [TC632581]
	A_64_P085803	0.0153175	1.99639	LRRGT00040; Uncharacterized protein [Source:UniProtKB/TrEMBL;Acc:Q6TXF9] [ENSRNOT00000052412]
	A_44_P393397	0.0306611	2.46312	Ac2-141; RCG63673; Uncharacterized protein [Source:UniProtKB/TrEMBL;Acc:Q7TPJ9] [ENSRNOT00000047649]
	A_64_P008181	0.0204063	1.53196
	A_64_P044588	0.0386212	1.53013
	A_64_P157239	0.0120912	1.53385	704310703H1 RAPANOE01 Rattus norvegicus cDNA clone 704310703 N', mRNA sequence [CK226787]
	A_64_P145342	0.0474716	1.68309
	A_64_P038528	0.0362918	1.85412
	A_44_P112527	0.0232598	-1.66709	multiple EGF-like-domains 11 [Source:MGI Symbol;Acc:MGI:1920951] [ENSRNOT00000058007]
	A_64_P012076	0.00158797	1.79705
	A_64_P119417	0.0106907	1.68014
	A_64_P093818	0.00312921	1.61097	Uncharacterized protein [Source:UniProtKB/TrEMBL;Acc:F1LNQ8] [ENSRNOT00000036962]
	A_64_P114575	0.0404219	1.5771
	A_44_P197018	0.0249892	1.51511	Rattus norvegicus similar to cytokeratin EndoA - mouse (LOC293834), mRNA [XM_219724]
	A_64_P064058	0.0475353	1.78843
	A_64_P034175	0.00257367	1.76832
	A_44_P523028	0.0351063	1.75453	Rattus norvegicus similar to RIKEN cDNA 4933431D05 (LOC364949), mRNA [XM_344727]
	A_64_P113902	0.00105127	2.04555
	A_64_P086870	0.0144325	1.95398
	A_64_P078810	0.0294014	1.66869
	A_64_P102156	0.0447547	1.8928
	A_64_P090035	0.0135793	1.76182
	A_64_P110136	0.0428376	1.77702
	A_64_P006123	0.00278682	1.53147
	A_64_P004441	0.0085833	2.00129
	A_64_P035802	0.00292994	1.78896
	A_64_P083690	0.0290225	-1.68188
	A_44_P225518	0.0362131	1.59274	Asph protein; Uncharacterized protein [Source:UniProtKB/TrEMBL;Acc:Q5U2Q8] [ENSRNOT00000047805]
	A_64_P006818	0.0144542	1.75385
	A_44_P959355	0.0414472	-1.54743
	A_64_P074194	0.0141062	1.85857
	A_64_P118212	0.0231723	1.98574
	A_64_P093877	0.0207247	3.09917
	A_64_P110195	0.0219187	1.61706
	A_64_P003199	0.000879115	1.64125	Rattus norvegicus TL0AEA5YN17 mRNA sequence. [FQ233918]
	A_64_P142735	0.0412222	1.66653
	ETG10_234183	0.0138993	1.5258	Unknown
	A_64_P019082	5.32635e-05	2.91838
	A_64_P023441	0.0269624	1.84559
	A_64_P156688	0.049207	1.52216
	A_64_P016245	0.00216674	4.3046
	A_64_P101976	0.0390661	2.244
	A_64_P127893	0.0216562	1.88513	Atp8b4 protein; Protein Atp8b4 [Source:UniProtKB/TrEMBL;Acc:Q4KLY5] [ENSRNOT00000055975]
	A_64_P007648	0.0273401	1.9718
	A_64_P087385	0.0309214	1.89875
	A_44_P349769	0.00464914	1.6175	Rattus norvegicus similar to ribosomal protein S15 (LOC295574), mRNA [XM_227850]
	A_64_P080278	0.00259297	1.77416
	A_64_P012671	0.00448069	3.55894	Rattus norvegicus similar to Integrin alpha-6 precursor (VLA-6) (CD49f) (LOC367527), mRNA [XM_346197]
	A_64_P070953	0.0242628	1.68277
	A_64_P042099	0.0240606	1.55531	Q925H3_MOUSE (Q925H3) Keratin-associated protein 16.8 (18-day embryo whole body cDNA, RIKEN full-length enriched library, clone:1110002D05 product:KERATIN-ASSOCIATED PROTEIN 16.8, full insert sequence), partial (91%) [TC624093]
	A_64_P145433	0.0219801	1.50842	AHR_RAT (P41738) Aryl hydrocarbon receptor precursor (Ah receptor) (AhR), complete [TC573854]
	A_64_P049085	0.00293983	1.96684	Shultzomica01116 Rat lung airway and parenchyma cDNA libraries Rattus norvegicus cDNA clone NA925 5', mRNA sequence [CF107865]
	A_64_P069462	0.0217219	2.66186	Uncharacterized protein [Source:UniProtKB/TrEMBL;Acc:M0R7N0] [ENSRNOT00000071962]
	A_64_P048416	0.0189395	1.75497
	A_64_P099653	0.00323503	2.18007
	A_64_P062755	0.00635707	1.55389	Q6ZPJ1_MOUSE (Q6ZPJ1) MKIAA1736 protein (Fragment), partial (21%) [TC624205]
	A_64_P137022	0.00992104	1.8567
	A_64_P105801	0.03936	-2.21678	Rattus norvegicus similar to Spindlin-like protein 2 (SPIN-2) (LOC301891), mRNA [XM_229373]
	A_64_P045423	0.000881688	1.82669	Rattus norvegicus similar to cytoplasmic beta-actin (LOC302827), mRNA [XM_229147]
	A_64_P038020	0.0339056	2.76168
	A_64_P019636	0.019952	1.64239	Rattus norvegicus LRRGT00181 mRNA, complete cds. [AY539932]
	A_64_P022567	8.67935e-05	2.45765
	A_64_P091263	0.0336137	1.56791
	A_44_P105078	4.25411e-05	2.22078	Rattus norvegicus similar to Trophinin (LOC308052), mRNA [XM_217723]
	A_64_P037528	0.0186876	2.0883	PREDICTED: Rattus norvegicus ralA-binding protein 1-like (LOC100912973), partial misc_RNA [XR_147142]
	A_64_P060409	0.000506475	1.79038	RIKEN cDNA 1700109H08 gene [Source:MGI Symbol;Acc:MGI:1924286] [ENSRNOT00000068499]
	A_64_P096929	0.0211914	1.99758
	A_64_P099465	0.0407938	1.70022
	A_64_P037900	0.0414685	1.89625
	A_64_P004839	0.0371241	2.16654
	A_64_P164547	0.0472246	1.53301	Protein LOC100361380 [Source:UniProtKB/TrEMBL;Acc:M0R5M3] [ENSRNOT00000074143]
	A_64_P050884	0.0212121	1.73621
	A_64_P308527	0.0203135	1.75193	diaphanous homolog 2 (Drosophila) [Source:MGI Symbol;Acc:MGI:1858500] [ENSRNOT00000050988]
	A_64_P056717	0.00366763	1.5003
	A_64_P068675	0.0328843	1.94949
	A_64_P076007	0.046906	1.82395
	A_64_P270240	0.0378745	1.59075	AGENCOURT_17673574 NIH_MGC_237 Rattus norvegicus cDNA clone IMAGE:7115631 5', mRNA sequence [CK653123]
	A_64_P085665	0.0237834	-2.14785
	A_64_P104939	0.0269726	2.05794
	A_64_P029094	0.00184758	1.52518	Uncharacterized protein [Source:UniProtKB/TrEMBL;Acc:D3ZQU5] [ENSRNOT00000027259]
	A_64_P037517	0.038791	-1.50879	RIKEN cDNA 2610034M16 gene [Source:MGI Symbol;Acc:MGI:1916489] [ENSRNOT00000014921]
	A_64_P087842	0.0287744	2.75228
	A_64_P014090	0.0481755	-1.7324	Q4SYU9_TETNG (Q4SYU9) Chromosome undetermined SCAF11948, whole genome shotgun sequence, partial (11%) [TC610252]
	A_64_P032023	0.0214159	1.69495
	A_64_P034405	0.000657878	1.94639
	A_64_P017219	0.027199	1.63634	NYN domain and retroviral integrase containing [Source:MGI Symbol;Acc:MGI:2652872] [ENSRNOT00000074659]
	A_64_P089935	0.0179705	1.52184
	A_64_P050739	0.0118438	1.54063	Rattus norvegicus similar to cytochrome P-450-11beta (LOC362932), mRNA [XM_343261]
	A_64_P089307	0.0367292	2.15917
	A_64_P077236	0.044896	1.50065
	A_64_P021395	0.0242918	1.97672
	A_64_P048146	0.0201706	1.57624
	A_64_P159205	0.0237847	1.58103
	A_44_P436399	0.0203852	-1.68168	Protein Rimkla; RCG50366 [Source:UniProtKB/TrEMBL;Acc:D4A7C3] [ENSRNOT00000011586]
	A_64_P061300	0.00485618	1.85653	Rattus norvegicus similar to putative pheromone receptor (Go-VN4) (LOC292510), mRNA [XM_218149]
	A_64_P074480	0.0202821	2.02037
	A_64_P148432	0.0282378	1.76421
	A_64_P396622	0.027026	4.32998	UI-R-CA1-bct-a-03-0-UI.s1 UI-R-CA1 Rattus norvegicus cDNA clone UI-R-CA1-bct-a-03-0-UI 3', mRNA sequence [BF391660]
	A_64_P111029	0.0268957	2.18471
	A_64_P020063	0.00326208	1.67554
	A_64_P056939	0.00898232	1.87887	Rattus norvegicus similar to RIKEN cDNA 1700001F09 (LOC364248), mRNA [XM_344293]
	A_64_P156785	0.00645603	1.86464	Rattus norvegicus kinesin heavy chain member 4 (Kif4), mRNA [XM_343797]
	A_44_P400784	0.0214021	-1.52425
	A_64_P055912	0.0416614	1.80853
	A_64_P105530	0.032738	1.75817
	A_64_P043842	0.000543516	2.26858
	A_64_P058173	0.0245821	1.57179
	A_64_P101749	0.0201608	1.70082
	A_64_P023219	0.00129423	1.894
	A_64_P129357	0.0211287	1.64222
	A_64_P059655	0.034274	2.38187
	A_64_P125740	0.0218457	1.50617
	A_64_P121376	0.0199452	1.53504	Q6UX82_HUMAN (Q6UX82) Phospholipase inhibitor, partial (16%) [TC595358]
	A_64_P007313	0.0345037	1.9543
	A_64_P043926	0.00717413	1.68481	Uncharacterized protein [Source:UniProtKB/TrEMBL;Acc:F1M2E3] [ENSRNOT00000046555]
	A_64_P017660	0.0264372	1.87394
	A_64_P129197	0.00326912	3.68212
	A_64_P150579	0.00241576	1.80808
	A_64_P066721	0.0300968	-2.08951	Rattus norvegicus similar to PROHIBITIN (B-CELL RECEPTOR ASSOCIATED PROTEIN 32) (BAP 32) (LOC302371), mRNA [XM_228492]
	A_44_P532476	0.00114186	2.3084	Rattus norvegicus similar to 60S RIBOSOMAL PROTEIN L29 (P23) (LOC315147), mRNA [XM_235495]
	A_64_P093320	0.0010978	1.77942
	A_64_P001976	0.0257454	1.70966
	A_64_P152612	0.000770354	1.92386
	A_64_P105357	0.0208256	2.75786
	A_64_P127172	0.0179052	1.81914
	A_64_P124634	0.00458195	1.91343
	A_64_P035996	0.0274543	1.79285
	A_64_P070376	0.0364835	1.79977
	A_64_P108574	0.0424857	1.72523	Uncharacterized protein [Source:UniProtKB/TrEMBL;Acc:D3ZBJ5] [ENSRNOT00000046600]
	A_64_P035371	0.0422773	2.95908
	A_64_P124526	0.0422236	1.68939
	A_64_P090643	0.00778388	1.61979
	A_44_P404472	0.0259305	1.5973	AA946055 EST201554 Normalized rat lung, Bento Soares Rattus sp. cDNA clone RLUBA66 3' end, mRNA sequence [AA946055]
	A_44_P532133	0.0302727	1.52767	Uncharacterized protein [Source:UniProtKB/TrEMBL;Acc:F1M219] [ENSRNOT00000047935]
	A_64_P071597	0.0291635	1.54843
	A_64_P117678	0.00016677	1.96435
	A_64_P013688	0.0181862	1.7869	LRRGT00039; Uncharacterized protein [Source:UniProtKB/TrEMBL;Acc:Q6TXG0] [ENSRNOT00000046248]
	A_64_P025012	0.00665381	1.95987
	A_64_P047291	2.79697e-05	3.51335
	A_64_P033852	0.00154637	2.13705	Q6IE24_RAT (Q6IE24) Ubiquitin specific protease 54, complete [TC592916]
	A_64_P071381	0.00318902	1.74683
	A_64_P114838	0.0255252	1.86269
	A_64_P067806	0.0187789	1.61184
	A_64_P038940	0.0466134	2.7602
	A_64_P029308	0.0392665	1.63834
	A_64_P082164	0.0094074	2.35541
	A_64_P079634	0.0401208	1.65754
	A_64_P084563	0.0490483	1.93255	Rattus norvegicus chromosome 3, 6 clones, strain BN/SsNHsdMCW RNOR03275395, whole genome shotgun sequence [AABR03025566]
	A_44_P213336	0.0143761	1.5467
	A_64_P061410	0.000152965	2.66804
	A_64_P120986	0.0438166	1.92668
	A_64_P008431	0.015839	1.71971	Rattus norvegicus similar to RIKEN cDNA 1700001F09 (LOC364492), mRNA [XM_344470]
	A_64_P105329	0.0286989	-2.09229
	A_64_P026211	0.0243042	1.70926
	A_64_P068524	0.0075787	1.9252
	A_64_P060368	0.000895673	1.66118
	A_44_P809486	0.0291006	1.9745	FM092177 etnofat Rattus norvegicus cDNA clone etnofatP0022G03 5', mRNA sequence [FM092177]
	A_64_P129019	0.0100958	1.97777
	A_64_P052494	0.00458658	2.04928
	A_64_P148166	0.000122859	2.25953
	A_64_P061141	0.0240915	-1.57827	AGENCOURT_27529644 NIH_MGC_254 Rattus norvegicus cDNA clone IMAGE:7313797 5', mRNA sequence [CO399880]
	A_64_P118094	0.0247337	1.60771	RIKEN cDNA 1700012A03 gene [Source:MGI Symbol;Acc:MGI:1923632] [ENSRNOT00000034929]
	A_64_P117428	0.00676486	1.98695
	A_64_P087811	0.031678	1.99064
	A_64_P156261	0.00745057	1.60711
	A_64_P086809	0.00433676	1.6661	HSN2_RAT (Q6IFS7) Protein HSN2 precursor, complete [TC618038]
	A_64_P126215	0.0277816	1.59969
	A_64_P077496	0.0171913	1.61524
	A_64_P068444	0.00665726	1.87762
	A_64_P137554	0.0128763	1.5187
	A_64_P027103	0.0171534	1.53978
	A_64_P070871	0.011811	1.5172
	A_44_P952502	0.0207719	1.7857	UI-R-C3-sr-c-03-0-UI.r1 UI-R-C3 Rattus norvegicus cDNA clone UI-R-C3-sr-c-03-0-UI 5', mRNA sequence [BF523183]
	A_64_P055613	0.00802854	1.82426
	A_64_P043861	0.0214744	1.67371
	A_64_P143750	0.0100876	1.72604
	A_64_P113595	0.0121724	1.62503
	A_64_P150735	0.0106872	1.76359
	A_64_P061957	0.00754314	1.81065
	A_64_P149466	0.0298542	1.69329	Q2PT32_RAT (Q2PT32) UKp68-like protein, partial (46%) [TC620057]
	A_64_P219361	0.036599	2.27433	Protein LOC688112 [Source:UniProtKB/TrEMBL;Acc:D3ZVL0] [ENSRNOT00000059323]
	A_64_P098105	0.0328461	1.57568
	A_64_P095651	0.000416677	1.94943
	A_64_P072224	0.00912639	-1.61179
	A_64_P112389	0.0164741	1.84868
	A_43_P14700	0.0174666	1.90325
	A_64_P031344	0.0126303	1.69088
	A_64_P108591	0.00861027	-2.10424	Uncharacterized protein [Source:UniProtKB/TrEMBL;Acc:M0R8Y5] [ENSRNOT00000074988]
	A_64_P144149	0.00983728	1.70262	PREDICTED: Rattus norvegicus 60S ribosomal protein L6-like (RGD1563503), misc_RNA [XR_146358]
	A_64_P034714	0.0165376	1.84813
	A_64_P032782	0.00303022	1.80542
	A_64_P078837	0.0397201	1.52224
	A_64_P111725	0.0460761	1.57658
	A_64_P090204	0.013187	2.09289
	A_64_P129589	0.0169348	1.86856
	A_64_P156165	0.0150791	1.6191	set=Set beta isoform {alternatively spliced} [rats, neonatal kidney, mRNA, 2026 nt]. [S68987]
	A_44_P351822	0.0346666	1.89676	Rattus norvegicus similar to protocadherin gamma A10 (LOC364844), mRNA [XM_344670]
	A_64_P110205	0.00519676	2.07896
	A_42_P686234	0.0397478	1.53673	mucin 4 [Source:MGI Symbol;Acc:MGI:2153525] [ENSRNOT00000002421]
	A_64_P082431	0.0432693	1.52293	PREDICTED: Rattus norvegicus similar to MAS-related G-protein coupled receptor, member G, transcript variant 2 (RGD1562011), mRNA [XM_574591]
	A_64_P116009	0.0021093	1.94345
	A_64_P046627	0.0466684	1.53372
	A_64_P151804	0.0149464	1.77358
	A_64_P083224	0.00874594	2.07338
	A_64_P121131	0.00687314	1.63318
	A_64_P115200	0.0364044	1.69149	polymerase (RNA) II (DNA directed) polypeptide L (Polr2l), mRNA [Source:RefSeq mRNA;Acc:NM_001143911] [ENSRNOT00000026113]
	A_64_P095311	0.0397258	1.68131
	A_64_P163261	0.0126264	1.61584
	A_64_P133508	0.00131821	1.62842
	A_64_P296417	0.0119244	2.88485	T cell receptor beta, constant 2 [Source:MGI Symbol;Acc:MGI:4835227] [ENSRNOT00000064892]
	A_64_P051836	0.0312526	1.91359
	A_64_P106893	0.0076606	1.51504
	A_64_P113736	0.0379512	1.54581
	A_64_P027550	0.0343898	1.60916	Q8R4G5_MOUSE (Q8R4G5) Truncated N-acetylglucosaminyltransferase V, partial (35%) [TC588091]
	A_64_P006266	0.00979191	1.95757
	A_64_P074735	0.0106585	3.32333
	A_44_P651881	0.0449248	1.62603	IQ domain-containing protein D [Source:UniProtKB/Swiss-Prot;Acc:Q5XIR6] [ENSRNOT00000048397]
	A_44_P158957	0.000683087	2.21682	zinc finger protein 853 [Source:MGI Symbol;Acc:MGI:2685638] [ENSRNOT00000049786]
	A_64_P070931	0.0258279	1.69687
	A_64_P125203	0.0257758	1.57231
	A_64_P090987	0.0330118	2.00193
	A_64_P147852	0.0218447	1.5474	carboxylesterase 2F [Source:MGI Symbol;Acc:MGI:1919153] [ENSRNOT00000074399]
	A_64_P149421	0.00236027	1.98504	MMNPT2S01 Na+-phosphate cotransporter type II {Mus musculus} (exp=-1; wgp=0; cg=0), partial (12%) [TC607345]
	A_64_P144284	0.00900944	1.70992
	A_64_P029077	0.00502034	1.72538
	A_64_P050135	0.034268	1.60041
	A_44_P839458	0.0184331	1.52335
	A_44_P215544	0.0356698	1.59744
	A_64_P069978	0.0236063	2.16494
	A_64_P019501	0.004931	-3.18565
	A_64_P135745	0.022221	1.78606
	A_64_P097881	0.0441333	1.71573	Rattus norvegicus Cc2-27 mRNA, complete cds. [AY325247]
	A_44_P570046	0.00621926	1.96755	Q63ZX6_MOUSE (Q63ZX6) Phf20l1 protein (Fragment), partial (4%) [TC630334]
	A_64_P027482	0.0442319	1.58761	Rattus norvegicus similar to ORF (LOC367400), mRNA [XM_346127]
	A_64_P007092	0.0319079	1.55933	Uncharacterized protein [Source:UniProtKB/TrEMBL;Acc:M0R427] [ENSRNOT00000075338]
	A_64_P126195	0.0133909	1.89811	LRRG00131; Uncharacterized protein [Source:UniProtKB/TrEMBL;Acc:Q6QI77] [ENSRNOT00000051980]
	A_64_P086550	0.0132322	1.60203	PCTK2_RAT (O35831) Serine/threonine-protein kinase PCTAIRE-2 (PCTAIRE-motif protein kinase 2) , complete [TC581304]
	A_64_P216938	0.0295769	2.44862	immunoreceptor Ly49si2 (Ly49si2), mRNA [Source:RefSeq mRNA;Acc:NM_001009498] [ENSRNOT00000071562]
	A_64_P119438	0.0166842	2.55498	PRAM7_HUMAN (Q5VXH5) PRAME family member 7, partial (21%) [TC646538]
	A_64_P057387	0.0132607	1.93969
	A_64_P066745	0.0301377	1.53904
	A_64_P077392	0.00941065	1.64551
	A_64_P040778	0.0342887	-1.69483
	A_64_P008453	0.0212072	1.50972	NSD1_PSEAE (Q9HYL1) Copper-binding periplasmic protein precursor, partial (4%) [TC592823]
	A_64_P036281	0.0425195	2.13505
	A_64_P069154	0.00154848	-6.12882
	A_64_P022579	0.000748439	2.55422
	A_43_P19260	0.00489794	1.78828	maestro [Source:MGI Symbol;Acc:MGI:2152817] [ENSRNOT00000030613]
	A_64_P117369	0.00335039	1.67528
	A_64_P011509	0.0427444	1.57867
	A_64_P019016	0.0326135	-1.63941
	A_43_P20486	0.000643568	2.03936	CB545809 AMGNNUC:MRPE3-00116-C9-A placenta embryo D17 (10379) Rattus norvegicus cDNA clone mrpe3-00116-c9 5', mRNA sequence [CB545809]
	A_64_P119127	0.0204564	2.01181
	A_64_P090792	0.0220567	-1.92568
	A_64_P042096	0.0064518	1.64366
	A_64_P153694	0.0342506	1.79528
	A_44_P177724	0.0184367	1.94681	Uncharacterized protein [Source:UniProtKB/TrEMBL;Acc:F1LRB0] [ENSRNOT00000011998]
	A_64_P030621	0.0441911	-1.63934	Uncharacterized protein [Source:UniProtKB/TrEMBL;Acc:M0RAP8] [ENSRNOT00000072361]
	A_64_P120036	0.00354534	1.53534	AI385197 UI-R-E0-ce-b-12-0-UI.s1 UI-R-E0 Rattus norvegicus cDNA clone UI-R-E0-ce-b-12-0-UI 3', mRNA sequence [AI385197]
	A_64_P093894	0.0168057	1.66378
	A_64_P020486	0.00155384	-1.81238
	A_44_P531999	0.00189708	2.2358
	A_64_P156605	0.00310751	1.74908
	A_64_P034472	0.00852155	-4.74532
	A_64_P164997	0.00284881	1.91997
	A_64_P079306	0.00494903	-2.93616	Rattus norvegicus, 11 clones, strain BN/SsNHsdMCW RNOR03326086, whole genome shotgun sequence [AABR03128315]
	A_64_P096518	0.0406265	1.73371
	A_64_P012793	0.00735333	1.58275
	A_64_P028581	0.0453356	1.66477	autism susceptibility candidate 2 [Source:MGI Symbol;Acc:MGI:1919847] [ENSRNOT00000044800]
	A_64_P136213	0.0116905	2.21635	DENN/MADD domain containing 1C [Source:MGI Symbol;Acc:MGI:1918035] [ENSRNOT00000075215]
	A_64_P130967	0.019325	2.03044	ankyrin repeat domain 33 [Source:MGI Symbol;Acc:MGI:2443398] [ENSRNOT00000072693]
	A_64_P042102	0.00743967	1.63026	Uncharacterized protein [Source:UniProtKB/TrEMBL;Acc:D3ZK86] [ENSRNOT00000061600]
	A_64_P020388	0.0158626	3.01655
	A_64_P138067	0.00420855	1.61458
	A_64_P107090	0.0457376	1.80788
	A_64_P133954	0.00927688	1.83001
	A_64_P088336	0.00894349	1.67699
	A_64_P095266	0.0050813	1.85481	Q6FIQ3_CANGA (Q6FIQ3) Candida glabrata strain CBS138 chromosome M complete sequence, partial (5%) [TC615028]
	A_64_P099983	0.000617667	2.52359
	A_64_P059820	0.00672894	1.5994
	A_64_P043421	0.0259877	1.70624	Protein LOC367485 [Source:UniProtKB/TrEMBL;Acc:D4A3R8] [ENSRNOT00000075616]
	A_64_P144243	0.0149445	1.67853
	A_64_P023759	0.0232822	-1.57995
	A_64_P058482	0.00427717	1.71027
	A_64_P142500	0.00239048	1.84526	PREDICTED: Rattus norvegicus similar to Cystatin S precursor (LM protein) (RGD1566383), misc_RNA [XR_145899]
	A_64_P079827	0.023711	1.55748
	A_64_P015758	0.00994149	2.09089	PREDICTED: Rattus norvegicus immunoglobulin lambda-like polypeptide 5-like (LOC680329), transcript variant X1, mRNA [XM_006221200]
	A_64_P096936	0.0448264	-2.32984	Rattus norvegicus similar to putative protein kinase (LOC308194), mRNA [XM_217944]
	A_64_P004451	0.0153598	1.58487
	A_64_P050979	0.0243752	1.95746
	A_64_P097979	0.0212769	1.94072
	A_64_P002043	0.0453849	1.99289
	A_64_P039347	0.0437574	-1.63971
	A_64_P047794	0.000734692	1.721
	A_64_P232245	0.0475621	1.54685	vomeronasal 2 receptor, 4 (Vom2r4), mRNA [Source:RefSeq mRNA;Acc:NM_001099458] [ENSRNOT00000048946]
	A_64_P100323	0.0105058	1.75014
	A_64_P104833	0.0483286	1.54389
	A_64_P024772	0.0238987	1.75142	Uncharacterized protein [Source:UniProtKB/TrEMBL;Acc:F1LM30] [ENSRNOT00000048378]
	A_64_P053051	0.0223329	1.65769
	A_64_P037913	0.00138644	-2.27089
	A_64_P047867	0.0107312	1.64058
	A_44_P637134	0.0203576	-1.59887
	A_44_P487337	0.00734889	1.79278	Protein LOC100912263 [Source:UniProtKB/TrEMBL;Acc:M0RB12] [ENSRNOT00000071400]
	A_64_P028754	0.00060074	1.96694
	A_44_P185102	0.0118155	1.61664	Rattus norvegicus similar to hypothetical protein FLJ10287 (LOC362027), mRNA [XM_342329]
	A_64_P165552	0.00483539	2.63379	RNU82623 cytocentrin {Rattus norvegicus} (exp=-1; wgp=0; cg=0), complete [TC574246]
	A_64_P035149	0.00488263	1.57403
	A_64_P036306	0.0040243	1.69893
	A_64_P159073	0.0313985	1.525
	A_64_P163291	0.0410953	1.87913
	A_44_P119039	0.0080536	2.12582
	A_64_P079149	0.0121961	2.29639
	A_64_P114853	0.00439463	1.58767
	A_64_P081723	0.0136783	1.73919
	A_64_P019635	0.000838565	2.22982
	A_44_P621931	0.0351859	1.5622	Rattus norvegicus LRRGT00171 mRNA, complete cds. [AY539922]
	A_42_P599996	0.0274812	1.92106
	A_64_P020894	0.026098	1.69921
	A_64_P071595	0.00562567	1.7228
	A_64_P366035	0.0318879	1.98329	Rattus norvegicus similar to immunoglobulin heavy chain variable region (LOC299390), mRNA [XM_234629]
	A_64_P089718	0.0236296	1.55646
	A_64_P055958	0.0252135	1.66515	protease, serine, 50 [Source:MGI Symbol;Acc:MGI:2447303] [ENSRNOT00000056114]
	A_44_P501049	0.00207081	1.78339	Ac1078; Uncharacterized protein [Source:UniProtKB/TrEMBL;Acc:Q7TQ87] [ENSRNOT00000071724]
	A_64_P112557	0.0335032	1.86019
	A_64_P165155	0.0308797	1.60971
	A_64_P089410	0.00136536	-4.31893
	A_64_P038625	0.0333721	1.52991	Q93SF6_EUBAC (Q93SF6) HymD protein, partial (6%) [TC599776]
	A_64_P070357	0.0400974	1.57514
	A_64_P054893	0.025782	1.56193	Uncharacterized protein [Source:UniProtKB/TrEMBL;Acc:F1LX59] [ENSRNOT00000042262]
	A_64_P038492	0.0424358	1.58893
	A_64_P136900	0.0136533	1.67893
	A_64_P039016	0.0425724	-1.7268	Rattus norvegicus similar to GTP binding protein 3 (LOC290633), mRNA [XM_224716]
	A_64_P077069	0.025247	2.72326
	A_64_P039756	0.00291333	1.81748
	A_64_P010052	0.0258856	1.75297
	A_64_P150529	0.00524622	3.70906
	A_64_P047264	0.0123883	1.97381
	A_64_P079443	0.0180332	1.57819
	A_64_P040300	0.0358215	1.88652
	A_64_P003913	0.00957528	2.3508
	A_64_P081551	0.00516631	2.10913	BP474671 Rattus norvegicus pancreatic islet Rattus norvegicus cDNA clone RBC11656 3', mRNA sequence [BP474671]
	A_64_P138934	0.0410235	1.56288
	A_44_P184909	0.00836042	1.85711
	A_64_P160410	0.00778613	1.71251
	A_64_P001647	0.0228469	1.64914
	A_64_P134533	0.000397211	2.90076
	A_64_P102057	0.0130717	1.60138
	A_44_P142582	0.00981202	1.72167	zinc finger protein 236 [Source:MGI Symbol;Acc:MGI:1926950] [ENSRNOT00000022086]
	A_64_P069596	0.0115404	2.18056
	A_64_P005491	0.00311422	1.83193	UI-R-BT1-bmx-f-09-0-UI.s1 UI-R-BT1 Rattus norvegicus cDNA clone UI-R-BT1-bmx-f-09-0-UI 3', mRNA sequence [BF411923]
	A_64_P000095	0.0106625	1.79747
	A_64_P159058	0.00459622	-2.02109
	A_64_P146011	0.0488291	-1.93339
	A_64_P128305	0.00632876	1.59328
	A_64_P165472	0.00225596	2.80085
	A_64_P061348	0.0216799	1.56711
	A_44_P682817	0.00105016	1.84321	myosin XV [Source:MGI Symbol;Acc:MGI:1261811] [ENSRNOT00000023018]
	A_64_P121459	0.000489609	2.30801
	A_64_P049007	0.0307768	1.53698
	A_64_P075710	0.013017	-1.948
	A_64_P135449	0.000258722	2.80484	intestine specific homeobox [Source:MGI Symbol;Acc:MGI:1918847] [ENSRNOT00000061079]
	A_64_P140178	0.00520533	1.95525
	A_64_P097088	0.0301381	1.52779
	A_64_P094766	0.0229718	1.69085
	A_64_P109998	0.033344	1.59882	Uncharacterized protein [Source:UniProtKB/TrEMBL;Acc:M0R413] [ENSRNOT00000074391]
	A_64_P157039	0.0258425	2.71377
	A_64_P027876	0.00408671	1.67922
	A_44_P628515	0.00890093	-1.5222
	A_64_P006964	0.0327743	2.01316
	A_64_P152369	0.0249204	1.88072
	A_64_P158425	0.0395376	1.98581
	A_64_P107787	0.00579504	-1.78329
	A_44_P192193	0.0173119	-1.62426
	A_64_P067903	0.0497405	-1.71696
	A_64_P089195	0.0272451	2.21724	eyes absent 1 homolog (Drosophila) [Source:MGI Symbol;Acc:MGI:109344] [ENSRNOT00000064946]
	A_64_P070399	0.033453	-1.73385
	A_64_P135207	0.00231859	1.55481	Rattus norvegicus LRRGT00166 mRNA, complete cds. [AY539917]
	A_64_P057142	0.0359788	1.58159
	A_64_P093615	0.0381572	1.81624	Uncharacterized protein [Source:UniProtKB/TrEMBL;Acc:F1LZG1] [ENSRNOT00000056227]
	A_64_P104129	0.00222325	4.18447	Uncharacterized protein [Source:UniProtKB/TrEMBL;Acc:F7FQ91] [ENSRNOT00000075277]
	A_44_P511228	0.0157697	-1.71763	Rattus norvegicus similar to Heterogeneous nuclear ribonucleoprotein A1 (Helix-destabilizing protein) (Single-strand binding protein) (hnRNP core protein A1) (HDP) (LOC312921), mRNA [XM_232629]
	A_44_P168446	0.0290525	1.56663	Rattus norvegicus similar to sperm ion channel (LOC293672), mRNA [XM_219698]
	A_64_P100738	0.00956141	1.89175
	A_64_P165821	0.0217743	1.64937
	A_64_P049643	0.0146054	1.56353
	A_44_P944221	0.0320177	-2.17196	Uncharacterized protein [Source:UniProtKB/TrEMBL;Acc:D4AD84] [ENSRNOT00000021215]
	A_64_P087261	0.00885775	1.51627	AGENCOURT_17674231 NIH_MGC_237 Rattus norvegicus cDNA clone IMAGE:7114503 5', mRNA sequence [CK653326]
	A_64_P090443	0.00186909	1.71475
	A_64_P115114	0.0200234	1.9003
	A_64_P122686	0.0482732	1.51472
	A_64_P059290	0.000364737	2.09916
	A_64_P025351	0.0166212	-1.67462	pyruvate kinase, muscle (Pkm), mRNA [Source:RefSeq mRNA;Acc:NM_053297] [ENSRNOT00000015332]
	A_64_P162695	0.00672529	1.63712
	A_64_P040298	0.020675	1.68561
	A_64_P150304	0.00529778	1.84628
	A_64_P165877	0.012567	1.59166	Rattus norvegicus LRRGT00072 mRNA, complete cds. [AY387058]
	A_64_P053061	0.0220047	-1.91899	Rattus norvegicus similar to glutamine repeat protein 1 (LOC365129), mRNA [XM_344830]
	A_64_P143658	0.00434346	1.78178
	A_64_P006255	0.0263941	1.76102
	A_64_P147109	0.0348091	1.89332
	A_64_P135316	0.00396837	1.59334
	A_44_P335578	0.0222621	1.53457	Rattus norvegicus similar to RIKEN cDNA 1700081O22 (LOC307965), mRNA [XM_226591]
[truncated: 68 more rows]
